# Supplementary material for: Investigation of Pathogenic Genes in Chinese sporadic Hypertrophic Cardiomyopathy Patients by Whole Exome Sequencing
Source: Sci Rep. 2015 Nov 17;5:16609. doi: 10.1038/srep16609 (PMC4647833; doi:10.1038/srep16609)
Supplement: Supplementary Dataset 1 [file srep16609-s2.xls]

## Sheet: TableS1
Gene	Locus	Protein	Frequency	Disease association
MYH7*	14q12	β-myosin heavy chain	15-25%	HCM
MYBPC3*	11p11.2	cardiac myosin-binding protein C	15-25%	HCM
MYL2*	12q24.11	regulatory myosin light chain	~1%	HCM
MYL3*	3p21.3-p21.2	essential myosin light chain	~1%	HCM
TNNT2*	1q32	cardiac troponin T	3-5%	HCM
TNNI3*	19q13.4	cardiac troponin I	1-5%	HCM
TPM1*	15q22.1	α-tropomyosin	~2%	HCM
ACTC1*	15q14	α-cardiac actin	~1%	HCM
MYH6	14q12	α-myosin heavy chain	rare	HCM
DES	2q35	desmin	rare	HCM
MYOM1	18p11.31	myomesin 1	rare	HCM
MYPN	10q21.3	myopalladin	rare	HCM
TNNC1	3p21.1	cardiac troponin C	rare	HCM
ACTN2	1q42-43	α-actinin 2	rare	HCM
ANKRD1	10q23.31	cardiac ankyrin repeat protein	rare	HCM
CSRP3	11p15.1	muscle LIM protein (MLP)	rare	HCM
PDLIM3	4q35	PDZ and LIM domain protein 3	rare	HCM
MYOZ2	4q26-q27	myozenin 2	rare	HCM
NEXN	1p31.1	nexilin	rare	HCM
TCAP	17q12	telethonin	rare	HCM
VCL	10q22.2	vinculin	rare	HCM
CALM3	19q13.2-q13.3	calmodulin 3	rare	HCM
CALR3	19p13.11	calreticulin 2	rare	HCM
CASQ2	1p13.1	calsequestrin 2	rare	HCM
JPH2	20q13.12	junctophilin 2	rare	HCM
MYLK2	20q13.31	myosin light chain kinase 2	rare	HCM
PLN	6q22.1	phospholamban	rare	HCM
SRI	7q21.1	sorcin	rare	HCM
CAV3	3p25	caveolin 3	rare	HCM
COX15	10q24	cytochrome C oxidase assembly protein 15	rare	HCM
FHL1	Xq26	four and a half LIM domain 1	rare	HCM
KLF10	8q22.2	kruppel-like factor 10	rare	HCM
MRPL3	3q21-q23	mitochondrial ribosomal protein L3	rare	HCM
MYO6	6q13	myosin VI	rare	HCM
SLC25A3	12q23	solute carrier family 25 member3(phosphate carrier)	rare	HCM
SLC25A4	4q35	solute carrier family 25 member4(ADP/ATP translocase 1)	rare	HCM
TAZ	Xq28	tafazzin	rare	HCM
GLA	Xq22	galactosidase, alpha	rare	Fabry disease (HCM pheocopies)
LAMP2	Xq24	lysosome associated membrane 1	rare	Danon disease (HCM pheocopies)
PRKAG2	7q36.1	2 subunit of AMP-activated protein kinase	rare	Glycogen storage disease of heart (HCM pheocopies)
AGK	7q34	acylglycerol kinase	rare	Sengers syndrome (HCM pheocopies)
FXN	9q21.11	frataxin	rare	Friedreich ataxia (HCM pheocopies)
RAF1	3p25	V-raf-1 murine leukemia viral oncigene homolog 1	rare	Noonan syndrome (HCM pheocopies)
* shows the eight genes that we had filtered through sanger sequencing
