# Supplementary material for: Investigation of Pathogenic Genes in Chinese sporadic Hypertrophic Cardiomyopathy Patients by Whole Exome Sequencing
Source: Sci Rep. 2015 Nov 17;5:16609. doi: 10.1038/srep16609 (PMC4647833; doi:10.1038/srep16609)
Supplement: Supplementary Dataset 2 [file srep16609-s3.xls]

## Sheet: Sheet3
Sample ID	Total(Mb)	Aligned(Mb)	Percent(%)	Aligned(Mb)	Initial bases on exon(Mb)	Base covered on exon(Mb)	Effective bases on target(%)	Coverage(%)	4×coverage(%)
H01	2338.62	2325.52	99.44	2325.52	37.6439	37.083	62	98.5	94
H02	2419.66	2392.32	98.87	2392.32	37.6439	36.8911	63.1	98	92.6
H03	2435.95	2413.78	99.09	2413.78	37.6439	36.8841	64	98	92.3
H04	2326.76	2300	98.85	2300	37.6439	36.9869	61.6	98.3	93.7
H05	2369.7	2341.03	98.79	2341.03	37.6439	37.0785	60.4	98.5	94.3
H06	2314.86	2295.65	99.17	2295.65	37.6439	36.9962	61.9	98.3	93.8
H07	2411.6	2381.7	98.76	2381.7	37.6439	37.076	60.1	98.5	94.1
H08	2341.91	2320.13	99.07	2320.13	37.6439	37.0013	62	98.3	93.4
H09	2364.75	2344.18	99.13	2344.18	37.6439	37.0313	62.4	98.4	93.5
H10	2371.15	2349.57	99.09	2349.57	37.6439	37.0669	61.1	98.5	93.8
H11	2427.1	2400.64	98.91	2400.64	37.6439	37.0174	61.3	98.3	93.5
H12	2367.18	2345.88	99.1	2345.88	37.6439	37.0231	61.6	98.4	93.4
H13	2389.91	2371.99	99.25	2371.99	37.6439	37.1033	60	98.6	94.2
H14	2485.43	2462.07	99.06	2462.07	37.6439	37.0426	59.1	98.4	94.5
H15	2397.6	2371.47	98.91	2371.47	37.6439	37.029	60.9	98.4	93.8
H16	2460.85	2435.5	98.97	2435.5	37.6439	37.1103	59.7	98.6	94.3
H17	2399.51	2379.11	99.15	2379.11	37.6439	37.0695	60.1	98.5	94.1
H18	2355.8	2333.18	99.04	2333.18	37.6439	36.9744	62.4	98.2	93.1
H19	2719.64	2703.87	99.42	2703.87	37.6439	36.8406	53.9	97.9	93.8
H20	2359.29	2339	99.14	2339	37.6439	37.0926	60.6	98.5	94.1
H21	2379.74	2357.61	99.07	2357.61	37.6439	37.0062	61.6	98.3	93.3
H22	2452.44	2427.43	98.98	2427.43	37.6439	37.0218	60.4	98.3	93.7
H23	2408.63	2386.47	99.08	2386.47	37.6439	37.0689	60.4	98.5	94.5
H24	2320.69	2300.73	99.14	2300.73	37.6439	36.9882	62	98.3	94
H25	2368.86	2347.54	99.1	2347.54	37.6439	37.0831	62	98.5	94.1
H26	2379.9	2359.19	99.13	2359.19	37.6439	37.0371	61	98.4	93.7
H27	2412.55	2388.91	99.02	2388.91	37.6439	37.0854	60.5	98.5	94.2
H28	2415.29	2384.86	98.74	2384.86	37.6439	37.0349	60.2	98.4	94.3
H29	2367.56	2346.73	99.12	2346.73	37.6439	37.1139	60.2	98.6	94.3
H30	2352.73	2332.5	99.14	2332.5	37.6439	37.0395	62	98.4	93.4
H31	2362.43	2334.79	98.83	2334.79	37.6439	37.0434	61.2	98.4	93.8
H32	2397.54	2376.92	99.14	2376.92	37.6439	37.0489	61.6	98.4	93.6
H33	2362.23	2346.4	99.33	2346.4	37.6439	36.8905	61.2	98	92.9
H34	2415.79	2393.56	99.08	2393.56	37.6439	37.0774	61	98.5	93.9
H35	2370.79	2341.39	98.76	2341.39	37.6439	37.0607	60.2	98.5	93.7
H36	2434.55	2407.53	98.89	2407.53	37.6439	37.1076	59.8	98.6	94.3
H37	2446.58	2421.14	98.96	2421.14	37.6439	37.1252	60	98.6	94.6
H38	2373.89	2362.26	99.51	2362.26	37.6439	37.0931	62.7	98.5	94.1
H39	2369.75	2357.43	99.48	2357.43	37.6439	36.94	60	98.1	93.5
H40	2509.75	2487.16	99.1	2487.16	37.6439	37.0433	59.9	98.4	94.4
H41	2490.63	2469.71	99.16	2469.71	37.6439	37.0551	58.1	98.4	94.5
H42	2364.75	2342.05	99.04	2342.05	37.6439	37.0996	61.2	98.6	94.2
H43	2324.56	2303.87	99.11	2303.87	37.6439	37.1098	61.4	98.6	94
H44	2362.99	2348.34	99.38	2348.34	37.6439	37.096	61.2	98.5	93.9
H45	2398.87	2378.48	99.15	2378.48	37.6439	37.0837	60.2	98.5	94.3
H46	2396.45	2372.73	99.01	2372.73	37.6439	37.0796	60.5	98.5	94.1
H47	2397.91	2367.94	98.75	2367.94	37.6439	37.0827	59.9	98.5	94.3
H48	2349.39	2329.89	99.17	2329.89	37.6439	37.0252	62.6	98.4	93.4
H49	2388.04	2365.35	99.05	2365.35	37.6439	37.0271	61.4	98.4	93.6
H50	2456.76	2433.42	99.05	2433.42	37.6439	37.1018	60.3	98.6	94.7
H51	2350.67	2331.16	99.17	2331.16	37.6439	37.0991	60.6	98.6	94.1
H52	2388.08	2364.92	99.03	2364.92	37.6439	37.037	60.6	98.4	94.2
H53	2584.83	2553.04	98.77	2553.04	37.6439	37.1285	56.1	98.6	94.3
H54	2492.3	2469.37	99.08	2469.37	37.6439	36.8102	64.2	97.8	92.4
H55	2656.25	2638.98	99.35	2638.98	37.6439	36.9579	57.5	98.2	94.7
H56	2382.81	2367.32	99.35	2367.32	37.6439	37.007	60.9	98.3	94
H57	2332.53	2313.4	99.18	2313.4	37.6439	36.9817	61.5	98.2	93.8
H58	2412.19	2391.45	99.14	2391.45	37.6439	37.0983	60.3	98.6	94.4
H59	2405.58	2374.07	98.69	2374.07	37.6439	37.0008	61.4	98.3	93.4
H60	2440.85	2424.01	99.31	2424.01	37.6439	36.9314	62.2	98.1	93.6
H61	2412.73	2382.09	98.73	2382.09	37.6439	36.9726	61.4	98.2	93.3
H62	2511.13	2485.27	98.97	2485.27	37.6439	37.0755	59.2	98.5	94.2
H63	2499.82	2474.57	98.99	2474.57	37.6439	37.0638	61.9	98.5	93.9
H64	2338.19	2319.72	99.21	2319.72	37.6439	36.9234	62.6	98.1	93.4
H65	2378.05	2358.79	99.19	2358.79	37.6439	37.0042	61.3	98.3	93.8
H66	2399.35	2377.28	99.08	2377.28	37.6439	36.915	62	98.1	93.2
H67	2375.68	2348.36	98.85	2348.36	37.6439	36.9482	61.5	98.2	93.4
H68	2199.53	2186.55	99.41	2186.55	37.6439	36.6761	61.6	97.4	92.5
H69	2408.42	2394.45	99.42	2394.45	37.6439	37.1011	59.7	98.6	94.8
H70	2509.42	2492.61	99.33	2492.61	37.6439	37.0986	58.3	98.6	95.1
H71	2445.05	2423.53	99.12	2423.53	37.6439	37.116	60	98.6	94.3
H72	2349.39	2325.66	98.99	2325.66	37.6439	37.0589	61.4	98.4	93.8
H73	2446.48	2426.66	99.19	2426.66	37.6439	37.0212	59.8	98.3	94.2
H74	2396.63	2370.27	98.9	2370.27	37.6439	37.0233	60	98.4	94
