# Supplementary material for: Investigation of Pathogenic Genes in Chinese sporadic Hypertrophic Cardiomyopathy Patients by Whole Exome Sequencing
Source: Sci Rep. 2015 Nov 17;5:16609. doi: 10.1038/srep16609 (PMC4647833; doi:10.1038/srep16609)
Supplement: Supplementary Dataset 3 [file srep16609-s4.xls]

## Sheet: TADA2015.p_value
Gene	mut.rate	case.LoF	ctrl.LoF	case.damaging_mis	ctrl.damaging_mis3	pval
CRIPAK	3.26e-05	7	0	0	0	2.66894e-09
DNAH11	0.0001659	4	0	4	0	8.00683e-08
TTN	0.00124555	2	1	9	12	9.07441e-08
OBSCN	0.000384304	5	1	2	4	1.12096e-07
SYT15	2.136e-05	4	0	0	0	4.25963e-06
DOCK10	7.81e-05	2	0	3	0	1.71186e-05
KRTAP4-5	7.49e-06	3	0	0	0	0.000258
OR6C68	9.88e-06	3	0	0	0	0.000258
CAP1	1.865e-05	3	0	0	0	0.000258
KCNA7	3.21e-05	3	0	0	0	0.000259
SPTBN5	0.0001385	3	0	0	0	0.000261
MUC5B	0.000296792	1	0	5	9	0.000265
ZNF717	3.52e-05	2	0	2	0	0.000268
MYH15	6.63e-05	2	0	2	0	0.000269
MYCBP2	0.000162865	2	0	2	0	0.000272
PI4KA	9.87e-05	3	1	0	0	0.000272
GPR98	0.000217621	0	0	5	0	0.000282
KIR2DL3	1.484e-05	1	0	3	0	0.000284
RPS6KA6	2.571e-05	1	0	3	0	0.000284
MMS19	4.05e-05	1	0	3	0	0.000284
USP40	4.14e-05	1	0	3	0	0.000284
CMYA5	0.0001308	1	0	3	0	0.000285
KRTAP4-3	7.84e-06	2	0	1	0	0.000286
KIF7	4.11e-05	2	0	1	0	0.000288
TNIK	5.1e-05	2	0	1	0	0.000288
SBNO1	5.14e-05	2	0	1	0	0.000288
TMEM131	6.72e-05	2	0	1	0	0.000288
CHD3	8.9e-05	2	0	1	0	0.000289
ADAMTS7	9.29e-05	2	0	1	0	0.000289
CHD9	9.5e-05	2	0	1	0	0.000289
ZFHX3	0.000180682	2	0	1	0	0.000292
CELSR3	0.000189408	2	1	2	7	0.0003
COL6A6	8.94e-05	2	1	1	0	0.000303
DNAH5	0.000179909	2	0	1	3	0.000307
MYBBP1A	6.69e-05	2	1	1	1	0.000308
PLAC4	5.03e-06	2	0	0	0	0.000347
OR6C76	1.013e-05	2	0	0	0	0.000348
ELMOD1	1.163e-05	2	0	0	0	0.00035
ATXN3	1.232e-05	2	0	0	0	0.00035
CFLAR	1.233e-05	2	0	0	0	0.000351
PRB2	1.254e-05	2	0	0	0	0.000351
FAM92B	1.392e-05	2	0	0	0	0.000352
GCNT2	1.513e-05	2	0	0	0	0.000353
SLC9B1	1.744e-05	2	0	0	0	0.000355
HTR3C	1.79e-05	2	0	0	0	0.000356
LRRIQ3	1.804e-05	2	0	0	0	0.000357
RBM23	2.056e-05	2	0	0	0	0.000357
STK19	2.262e-05	2	0	0	0	0.000359
DGKB	2.8e-05	2	0	0	0	0.000363
BRDT	2.911e-05	2	0	0	0	0.000364
OTOP3	2.983e-05	2	0	0	0	0.000364
MON1B	3.212e-05	2	0	0	0	0.000365
NDOR1	3.238e-05	2	0	0	0	0.000365
SPECC1	3.26e-05	2	0	0	0	0.000366
LGR5	3.43e-05	2	0	0	0	0.000366
WDR72	3.456e-05	2	0	0	0	0.000367
ANO6	3.63e-05	2	0	0	0	0.000368
ABL2	4.43e-05	2	0	0	0	0.00037
NBEAL1	4.67e-05	2	0	0	0	0.000371
ANKRD26	5.53e-05	2	0	0	0	0.000374
COL3A1	5.6e-05	2	0	0	0	0.000374
COL5A2	5.78e-05	2	0	0	0	0.000375
PARP4	6.45e-05	2	0	0	0	0.000375
CWF19L2	2.19e-05	0	0	4	0	0.000379
CDH23	0.000187109	0	1	4	1	0.000379
ITPR1	0.0001176	2	0	0	0	0.00038
LRRC43	3.6e-05	2	0	0	1	0.000389
PCMTD1	1.17e-05	1	0	2	0	0.000391
MACC1	2.738e-05	1	0	2	0	0.000393
LRCH3	3.114e-05	1	0	2	0	0.000394
MEGF11	3.28e-05	1	0	2	0	0.000394
PAXIP1	3.37e-05	1	0	2	0	0.000394
SLC4A9	3.52e-05	1	0	2	0	0.000395
DGKQ	4.63e-05	1	0	2	0	0.000396
MYO7A	9.55e-05	0	0	4	0	0.000396
ABCA4	9.87e-05	0	0	4	0	0.000396
ATAD2	5.14e-05	1	0	2	0	0.000397
NUP160	5.65e-05	1	0	2	0	0.000397
NES	6.41e-05	1	0	2	0	0.000402
CACNA1G	0.0001202	0	0	4	0	0.000409
PTPRS	0.0001218	0	0	4	0	0.00041
USP24	8.41e-05	1	0	2	0	0.000422
TEP1	0.0001129	1	0	2	0	0.000444
KLHDC4	2.87e-05	1	0	2	1	0.000468
RYR2	0.000195148	1	0	2	0	0.000473
C9orf84	4.4e-05	1	0	2	1	0.000475
DNAH17	0.000233347	1	0	2	0	0.000488
NEB	0.000255619	1	0	2	0	0.000496
ZMYND15	2.873e-05	2	1	0	0	0.000501
TNPO2	4.3e-05	1	0	2	2	0.000523
AFF4	4.31e-05	2	1	0	1	0.000537
PLIN4	7.37e-05	1	1	2	0	0.000544
ART5	1.125e-05	2	1	0	3	0.001357
BIRC6	0.000157418	1	0	2	3	0.001422
DNAH2	0.000207145	2	3	1	6	0.001546
DMD	0.0001255	1	2	2	1	0.001549
DNAH9	0.00018002	2	2	0	2	0.00156
CMC1	3.033e-06	1	0	1	0	0.001578
PFDN4	4.32e-06	1	0	1	0	0.00158
PHOSPHO2	7.44e-06	1	0	1	0	0.001581
ZC3H8	9.05e-06	1	0	1	0	0.001583
OR4F6	1.006e-05	1	0	1	0	0.001584
NME9	1.018e-05	1	0	1	0	0.001584
SAMSN1	1.202e-05	1	0	1	0	0.00159
SPESP1	1.249e-05	1	0	1	0	0.001593
KIAA1244	9.83e-05	0	1	3	0	0.001593
MBIP	1.281e-05	1	0	1	0	0.001596
LRRN4CL	1.486e-05	1	0	1	0	0.0016
SCIN	1.539e-05	1	0	1	0	0.001602
SDCBP2	1.555e-05	1	0	1	0	0.001602
TPSG1	1.569e-05	1	0	1	0	0.001604
MIOX	1.589e-05	1	0	1	0	0.001605
ACOT8	1.698e-05	1	0	1	0	0.001608
STK3	1.714e-05	1	0	1	0	0.001608
GDPD4	1.775e-05	1	0	1	0	0.00161
HCAR3	1.854e-05	1	0	1	0	0.001612
ETV1	1.87e-05	1	0	1	0	0.001613
SIRPB1	1.888e-05	1	0	1	0	0.001613
ZNF716	1.91e-05	1	0	1	0	0.001615
ZCCHC4	1.912e-05	1	0	1	0	0.001615
EFCAB7	2.012e-05	1	0	1	0	0.001618
CNOT6L	2.077e-05	1	0	1	0	0.001621
RUNDC1	2.331e-05	1	0	1	0	0.001627
C1orf168	2.338e-05	1	0	1	0	0.001627
C1orf116	2.469e-05	1	0	1	0	0.00163
ZNF785	2.476e-05	1	0	1	0	0.00163
LY9	2.525e-05	1	0	1	0	0.001632
RRN3	2.532e-05	1	0	1	0	0.001632
WDR93	2.575e-05	1	0	1	0	0.001633
CES3	2.662e-05	1	0	1	0	0.001634
MME	2.701e-05	1	0	1	0	0.001635
EDEM1	2.756e-05	1	0	1	0	0.001637
DNM1L	2.775e-05	1	0	1	0	0.001637
UFL1	2.872e-05	1	0	1	0	0.001639
GBE1	2.926e-05	1	0	1	0	0.00164
EFR3A	2.983e-05	1	0	1	0	0.001641
KLHL30	2.99e-05	1	0	1	0	0.001642
TTC27	3.029e-05	1	0	1	0	0.001642
AP1G1	3.089e-05	1	0	1	0	0.001644
GANC	3.119e-05	1	0	1	0	0.001645
SNX13	3.159e-05	1	0	1	0	0.001645
ANKRD28	3.308e-05	1	0	1	0	0.001648
LRRC32	3.31e-05	1	0	1	0	0.001649
LZTS2	3.384e-05	1	0	1	0	0.001651
SECISBP2L	3.386e-05	1	0	1	0	0.001651
LRRCC1	3.43e-05	1	0	1	0	0.001652
KIF5C	3.45e-05	1	0	1	0	0.001654
USP10	3.48e-05	1	0	1	0	0.001654
ABLIM1	3.51e-05	1	0	1	0	0.001656
TRIM28	3.51e-05	1	0	1	0	0.001656
NEK9	3.52e-05	1	0	1	0	0.001656
ACRC	3.56e-05	1	0	1	0	0.001658
KRI1	3.68e-05	1	0	1	0	0.001661
SEC24D	3.72e-05	1	0	1	0	0.001662
SEMA4B	3.8e-05	1	0	1	0	0.001664
DPYD	3.82e-05	1	0	1	0	0.001664
IQCH	3.86e-05	1	0	1	0	0.001665
EXOSC10	3.88e-05	1	0	1	0	0.001665
MECOM	3.95e-05	1	0	1	0	0.001667
SCAPER	4.02e-05	1	0	1	0	0.001667
F12	4.14e-05	1	0	1	0	0.00167
TRAPPC12	4.2e-05	1	0	1	0	0.00167
SLC27A3	4.2e-05	1	0	1	0	0.00167
FMN1	4.34e-05	1	0	1	0	0.001673
RPGRIP1L	4.58e-05	1	0	1	0	0.001676
SF3B3	4.85e-05	1	0	1	0	0.001679
TOP2A	4.86e-05	1	0	1	0	0.00168
UGGT2	5e-05	1	0	1	0	0.00168
CFTR	5.1e-05	1	0	1	0	0.001682
VWA3B	5.25e-05	1	0	1	0	0.001683
SRCIN1	5.25e-05	1	0	1	0	0.001683
SREBF1	5.37e-05	1	0	1	0	0.001685
PCDHGA6	5.47e-05	1	0	1	0	0.001685
PCDHGA8	5.48e-05	1	0	1	0	0.001686
XRN1	5.55e-05	1	0	1	0	0.001686
EPHB4	5.58e-05	1	0	1	0	0.001688
KIF16B	5.6e-05	1	0	1	0	0.001689
IQGAP2	5.72e-05	1	0	1	0	0.00169
LTN1	5.89e-05	1	0	1	0	0.001691
COL20A1	5.94e-05	1	0	1	0	0.001691
COL4A3	6.13e-05	1	0	1	0	0.001692
POLD1	6.24e-05	1	0	1	0	0.001692
TNN	6.26e-05	1	0	1	0	0.001693
ROBO3	6.29e-05	1	0	1	0	0.001693
SCN9A	6.85e-05	1	0	1	0	0.001697
FLII	6.93e-05	1	0	1	0	0.001698
BAZ2B	7.14e-05	1	0	1	0	0.001698
ZC3H4	7.2e-05	1	0	1	0	0.001699
MYH2	7.66e-05	1	0	1	0	0.001702
BZRAP1	8.05e-05	1	0	1	0	0.001705
DOCK1	8.42e-05	1	0	1	0	0.001705
ZNF646	8.72e-05	1	0	1	0	0.001707
CEP250	8.94e-05	1	0	1	0	0.001708
CPAMD8	9.03e-05	1	0	1	0	0.001709
PPL	9.48e-05	1	0	1	0	0.00171
MUC6	0.0001224	1	0	1	0	0.001714
ALMS1	0.0001355	1	0	1	0	0.001716
STK16	1.4e-05	1	0	1	1	0.001729
PPP3CB	1.89e-05	1	0	1	1	0.001736
RGS6	2.014e-05	1	0	1	1	0.001738
NOL10	2.106e-05	1	0	1	1	0.001741
CELSR2	0.000158781	1	0	1	0	0.001749
FXR2	2.945e-05	1	0	1	1	0.001752
ABCA13	0.00016701	1	0	1	0	0.001759
PCLO	0.000172045	1	0	1	0	0.001767
PLCB4	4.38e-05	1	0	1	1	0.001769
ZBTB40	4.72e-05	1	0	1	1	0.001772
TNRC6B	6.65e-05	1	0	1	1	0.00179
NIN	7.71e-05	1	0	1	1	0.001797
C3	8.94e-05	1	0	1	1	0.001802
OR4D10	1.139e-05	0	0	3	0	0.001822
STAP2	1.922e-05	0	0	3	0	0.001831
C16orf58	1.928e-05	0	0	3	0	0.001831
ZNF57	2.103e-05	0	0	3	0	0.001831
USP17L2	2.286e-05	0	0	3	0	0.001833
AKAP8L	2.933e-05	0	0	3	0	0.001844
HLX	3.3e-05	0	0	3	0	0.001845
ANKRD30A	4.18e-05	0	0	3	0	0.00185
WDR19	4.42e-05	0	0	3	0	0.00185
ANKS1B	4.51e-05	0	0	3	0	0.00185
PIK3C2G	4.61e-05	0	0	3	0	0.001851
PHKA1	4.63e-05	0	0	3	0	0.001852
PLEKHM2	4.75e-05	0	0	3	0	0.001852
UPF1	6.71e-05	1	0	1	2	0.001858
ACLY	5.37e-05	0	0	3	0	0.001858
MYO3A	5.68e-05	0	0	3	0	0.001859
IQSEC3	5.83e-05	0	0	3	0	0.001859
SLIT2	6.5e-05	0	0	3	0	0.001862
SMCHD1	6.61e-05	0	0	3	0	0.001862
TPR	8.09e-05	0	0	3	0	0.001873
TULP4	8.2e-05	0	0	3	0	0.001873
ARHGAP32	8.32e-05	0	0	3	0	0.001875
ADAMTSL1	8.68e-05	0	0	3	0	0.001881
ZNF292	8.74e-05	0	0	3	0	0.001881
MYO7B	0.0001006	0	0	3	0	0.001886
MGA	0.0001023	0	0	3	0	0.001888
CASZ1	0.0001098	0	0	3	0	0.001888
CACNA1H	0.0001105	0	0	3	0	0.001888
SEC16A	0.0001145	0	0	3	0	0.001891
XIRP2	0.000118	0	0	3	0	0.001892
CHD7	0.000119	0	0	3	0	0.001892
NBEAL2	0.0001317	0	0	3	0	0.001896
FREM2	0.0001363	0	0	3	0	0.001898
FLNA	0.000158662	0	1	3	2	0.001906
ITGAD	5.42e-05	0	2	3	1	0.001922
RNF213	0.000211009	0	0	3	0	0.001942
CHD1	5.6e-05	0	0	3	1	0.001964
PTPRH	5.24e-05	1	1	1	1	0.001976
VPS13C	0.0001182	0	0	3	1	0.001998
ARHGAP44	3.15e-05	1	1	1	2	0.00202
SH2D3C	4.5e-05	1	0	1	5	0.002044
UNC13A	8.05e-05	0	0	3	2	0.002055
SCN11A	6.64e-05	1	0	1	6	0.002098
RICTOR	5.97e-05	0	1	3	5	0.0021
TAS1R3	5.46e-05	1	1	1	4	0.002136
PLEC	0.000309682	0	1	3	4	0.002142
MRPL52	2.327e-06	1	0	0	0	0.002174
SPANXN5	2.352e-06	1	0	0	0	0.002179
SPTSSB	2.659e-06	1	0	0	0	0.002184
PRCD	2.731e-06	1	0	0	0	0.002189
ADIG	3.018e-06	1	0	0	0	0.002194
MYCBP	3.118e-06	1	0	0	0	0.002199
GFRA4	3.18e-06	1	0	0	0	0.002204
PTMS	3.22e-06	1	0	0	0	0.002209
BHLHA15	3.47e-06	1	0	0	0	0.002214
RASL10A	3.73e-06	1	0	0	0	0.002219
DYNLT3	3.95e-06	1	0	0	0	0.002228
FAM24B	4.1e-06	1	0	0	0	0.002238
C1D	4.44e-06	1	0	0	0	0.002254
COX8C	4.64e-06	1	0	0	0	0.002264
LOC401052	4.64e-06	1	0	0	0	0.002264
ZNF880	4.76e-06	1	0	0	0	0.002268
KRTDAP	4.78e-06	1	0	0	0	0.002273
AGR3	4.98e-06	1	0	0	0	0.002278
EDDM3A	5.18e-06	1	0	0	0	0.002283
C20orf144	5.32e-06	1	0	0	0	0.00229
PDZD11	5.49e-06	1	0	0	0	0.002294
TMEM50B	5.55e-06	1	0	0	0	0.002299
WFDC5	5.7e-06	1	0	0	0	0.002304
PRH1	5.76e-06	1	0	0	0	0.002309
C4orf26	5.84e-06	1	0	0	0	0.002314
PSORS1C1	5.86e-06	1	0	0	0	0.002319
GEMIN6	5.94e-06	1	0	0	0	0.002324
CREG2	5.98e-06	1	0	0	0	0.002329
PTRH2	6.12e-06	1	0	0	0	0.002339
C12orf74	6.61e-06	1	0	0	0	0.002357
DHFRL1	6.82e-06	1	0	0	0	0.002362
C20orf141	6.92e-06	1	0	0	0	0.002367
THAP5	6.98e-06	1	0	0	0	0.002372
TMEM242	7e-06	1	0	0	0	0.002377
CSN2	7.07e-06	1	0	0	0	0.002386
IFITM2	7.09e-06	1	0	0	0	0.002396
HIST1H4G	7.17e-06	1	0	0	0	0.002401
EIF5A	7.2e-06	1	0	0	0	0.002406
FAM163A	7.42e-06	1	0	0	0	0.002422
SSX1	7.43e-06	1	0	0	0	0.002426
NDUFA8	7.55e-06	1	0	0	0	0.002441
C2orf50	7.55e-06	1	0	0	0	0.002441
CLEC4C	7.55e-06	1	0	0	0	0.002441
PLA2G1B	7.6e-06	1	0	0	0	0.002451
FGFBP1	7.65e-06	1	0	0	0	0.002456
LIMD2	7.68e-06	1	0	0	0	0.002461
VMO1	7.75e-06	1	0	0	0	0.002466
METTL8	7.86e-06	1	0	0	0	0.002476
TPPP2	8.1e-06	1	0	0	0	0.002496
LRRC29	8.17e-06	1	0	0	0	0.002511
NME6	8.36e-06	1	0	0	0	0.002516
NAPB	8.46e-06	1	0	0	0	0.002521
TCEAL6	8.51e-06	1	0	0	0	0.002526
RAB5B	8.55e-06	1	0	0	0	0.002541
FXYD5	8.7e-06	1	0	0	0	0.002552
XG	8.7e-06	1	0	0	0	0.002552
GSTM5	8.76e-06	1	0	0	0	0.002557
PRSS58	8.86e-06	1	0	0	0	0.002562
NCBP2	8.91e-06	1	0	0	0	0.002567
HIST1H2BJ	8.94e-06	1	0	0	0	0.002572
ALKBH6	9.06e-06	1	0	0	0	0.002577
VPS25	9.07e-06	1	0	0	0	0.002587
VCX2	9.09e-06	1	0	0	0	0.002592
TBC1D28	9.1e-06	1	0	0	0	0.002597
CDK1	9.18e-06	1	0	0	0	0.002607
ZNF747	9.29e-06	1	0	0	0	0.002617
CENPM	9.42e-06	1	0	0	0	0.002632
PPP3R2	9.59e-06	1	0	0	0	0.002637
CMBL	9.6e-06	1	0	0	0	0.002647
TIPIN	9.61e-06	1	0	0	0	0.002651
OR4A47	9.63e-06	1	0	0	0	0.002661
NAT1	9.71e-06	1	0	0	0	0.002667
MPZL2	9.82e-06	1	0	0	0	0.002682
NMNAT1	9.82e-06	1	0	0	0	0.002682
SH3YL1	9.82e-06	1	0	0	0	0.002682
PHF11	9.85e-06	1	0	0	0	0.002686
OR5H2	1.003e-05	1	0	0	0	0.002702
ROPN1	1.026e-05	1	0	0	0	0.002716
AIMP1	1.027e-05	1	0	0	0	0.002721
HTATIP2	1.029e-05	1	0	0	0	0.002726
TNFAIP6	1.032e-05	1	0	0	0	0.002731
FRG2C	1.038e-05	1	0	0	0	0.002736
LACTB2	1.04e-05	1	0	0	0	0.002741
OR4P4	1.041e-05	1	0	0	0	0.002746
FRG2B	1.052e-05	1	0	0	0	0.002755
OR10W1	1.064e-05	1	0	0	0	0.002765
TYW5	1.067e-05	1	0	0	0	0.00277
PRX	1.068e-05	1	0	0	0	0.00278
CCDC68	1.068e-05	1	0	0	0	0.00278
HIBADH	1.071e-05	1	0	0	0	0.002795
NTAN1	1.071e-05	1	0	0	0	0.002795
SGCD	1.071e-05	1	0	0	0	0.002795
METTL21C	1.076e-05	1	0	0	0	0.002804
OR4K14	1.091e-05	1	0	0	0	0.002814
EXTL2	1.099e-05	1	0	0	0	0.002829
CD200	1.099e-05	1	0	0	0	0.002829
LUZP4	1.101e-05	1	0	0	0	0.00284
OR1L4	1.105e-05	1	0	0	0	0.002845
SLC25A16	1.106e-05	1	0	0	0	0.00285
TAS2R39	1.114e-05	1	0	0	0	0.00286
GIMAP7	1.12e-05	1	0	0	0	0.002869
CRYZ	1.122e-05	1	0	0	0	0.002874
GAS2	1.125e-05	1	0	0	0	0.002879
CCDC144NL	1.127e-05	1	0	0	0	0.002884
OR52B4	1.131e-05	1	0	0	0	0.002889
CHCHD6	1.138e-05	1	0	0	0	0.002894
OR51B4	1.139e-05	1	0	0	0	0.002899
OPRM1	1.15e-05	1	0	0	0	0.002904
APOF	1.156e-05	1	0	0	0	0.002914
UCHL5	1.157e-05	1	0	0	0	0.002919
DCDC1	1.158e-05	1	0	0	0	0.002924
C1QTNF7	1.166e-05	1	0	0	0	0.002934
ELOVL4	1.177e-05	1	0	0	0	0.002939
GPR1	1.178e-05	1	0	0	0	0.002944
TSSK3	1.186e-05	1	0	0	0	0.002954
TTC24	1.189e-05	1	0	0	0	0.002959
HTR1F	1.191e-05	1	0	0	0	0.002964
CCDC28A	1.198e-05	1	0	0	0	0.002979
MCHR2	1.202e-05	1	0	0	0	0.002989
OR7D4	1.202e-05	1	0	0	0	0.002989
LOC728819	1.213e-05	1	0	0	0	0.003009
CCNI	1.215e-05	1	0	0	0	0.003019
CEACAM19	1.225e-05	1	0	0	0	0.003024
IL10RB	1.235e-05	1	0	0	0	0.003034
NKX1-2	1.24e-05	1	0	0	0	0.003039
BBS5	1.251e-05	1	0	0	0	0.003044
FOXR1	1.252e-05	1	0	0	0	0.003049
LIPF	1.255e-05	1	0	0	0	0.003054
OR2T3	1.257e-05	1	0	0	0	0.003059
VRK2	1.271e-05	1	0	0	0	0.003074
OR52J3	1.271e-05	1	0	0	0	0.003074
ZNF474	1.274e-05	1	0	0	0	0.003084
SNRNP48	1.274e-05	1	0	0	0	0.003084
PRIM1	1.279e-05	1	0	0	0	0.003089
MMACHC	1.28e-05	1	0	0	0	0.003093
C1QL2	1.299e-05	1	0	0	0	0.003098
SH3GLB1	1.301e-05	1	0	0	0	0.003103
TBP	1.306e-05	1	0	0	0	0.003108
OR5AU1	1.308e-05	1	0	0	0	0.003113
SLC22A20	1.31e-05	1	0	0	0	0.003123
TSPAN14	1.313e-05	1	0	0	0	0.003128
PYCARD	1.32e-05	1	0	0	0	0.003138
FCN3	1.323e-05	1	0	0	0	0.003143
NOXRED1	1.349e-05	1	0	0	0	0.003168
LRRC23	1.35e-05	1	0	0	0	0.003173
SUN3	1.358e-05	1	0	0	0	0.003177
ANKRD42	1.369e-05	1	0	0	0	0.003182
BBOX1	1.372e-05	1	0	0	0	0.003187
UPK3A	1.373e-05	1	0	0	0	0.003192
REEP2	1.374e-05	1	0	0	0	0.003197
ADH5	1.376e-05	1	0	0	0	0.003202
ZNF829	1.379e-05	1	0	0	0	0.003217
GPR22	1.389e-05	1	0	0	0	0.003222
IQCK	1.403e-05	1	0	0	0	0.003232
PLA2G7	1.406e-05	1	0	0	0	0.003242
C1QTNF9	1.408e-05	1	0	0	0	0.003247
TDP2	1.416e-05	1	0	0	0	0.003257
TWISTNB	1.431e-05	1	0	0	0	0.003266
RSPH9	1.432e-05	1	0	0	0	0.003271
ZNF529	1.433e-05	1	0	0	0	0.003276
CDK15	1.434e-05	1	0	0	0	0.003281
CEP41	1.442e-05	1	0	0	0	0.003287
NODAL	1.444e-05	1	0	0	0	0.003292
SLC25A46	1.453e-05	1	0	0	0	0.003297
SERPINB3	1.466e-05	1	0	0	0	0.003307
NBPF7	1.468e-05	1	0	0	0	0.003311
TFG	1.472e-05	1	0	0	0	0.003321
MMAA	1.482e-05	1	0	0	0	0.003331
ASPRV1	1.493e-05	1	0	0	0	0.003356
BARX2	1.493e-05	1	0	0	0	0.003356
DOK6	1.499e-05	1	0	0	0	0.003361
RPP40	1.502e-05	1	0	0	0	0.003366
PSAT1	1.526e-05	1	0	0	0	0.003371
TMEM184C	1.531e-05	1	0	0	0	0.003376
SLC25A18	1.532e-05	1	0	0	0	0.003386
CLNK	1.532e-05	1	0	0	0	0.003386
ETV3L	1.533e-05	1	0	0	0	0.003391
APLF	1.536e-05	1	0	0	0	0.003396
CBR3	1.538e-05	1	0	0	0	0.003401
OR6B2	1.552e-05	1	0	0	0	0.003407
AP3M1	1.564e-05	1	0	0	0	0.003412
FAM110C	1.565e-05	1	0	0	0	0.003421
GDPD3	1.565e-05	1	0	0	0	0.003421
FAM86B1	1.568e-05	1	0	0	0	0.003426
RPF1	1.569e-05	1	0	0	0	0.003436
IFI44	1.569e-05	1	0	0	0	0.003436
C17orf82	1.583e-05	1	0	0	0	0.003446
DNASE1	1.59e-05	1	0	0	0	0.003451
CABYR	1.596e-05	1	0	0	0	0.00346
NTF3	1.6e-05	1	0	0	0	0.003471
CYP2U1	1.6e-05	1	0	0	0	0.003471
MMP10	1.614e-05	1	0	0	0	0.003485
KPNA4	1.625e-05	1	0	0	0	0.003491
DKK3	1.626e-05	1	0	0	0	0.003496
OSR2	1.638e-05	1	0	0	0	0.003505
CTSW	1.639e-05	1	0	0	0	0.00351
TBC1D20	1.644e-05	1	0	0	0	0.00352
ZNF488	1.645e-05	1	0	0	0	0.003525
PIM3	1.659e-05	1	0	0	0	0.00353
HTR1E	1.669e-05	1	0	0	0	0.003535
PRSS27	1.674e-05	1	0	0	0	0.003545
IL17REL	1.674e-05	1	0	0	0	0.003545
BIRC7	1.686e-05	1	0	0	0	0.00356
PHF13	1.687e-05	1	0	0	0	0.003565
ASZ1	1.697e-05	1	0	0	0	0.003575
CCDC65	1.697e-05	1	0	0	0	0.003575
RFPL2	1.703e-05	1	0	0	0	0.003585
CHRNA5	1.707e-05	1	0	0	0	0.003594
GPR27	1.711e-05	1	0	0	0	0.003599
GDI2	1.713e-05	1	0	0	0	0.003614
IGSF5	1.713e-05	1	0	0	0	0.003614
SLC36A4	1.727e-05	1	0	0	0	0.003619
PPP2R5E	1.728e-05	1	0	0	0	0.003624
TBC1D19	1.729e-05	1	0	0	0	0.003629
ZNF610	1.739e-05	1	0	0	0	0.003639
MMP1	1.741e-05	1	0	0	0	0.003644
ZNF385D	1.749e-05	1	0	0	0	0.003654
TRIM43B	1.75e-05	1	0	0	0	0.003659
MSR1	1.752e-05	1	0	0	0	0.003664
GLS	1.753e-05	1	0	0	0	0.003669
PUS10	1.757e-05	1	0	0	0	0.003674
KANSL2	1.768e-05	1	0	0	0	0.003679
FOXD3	1.771e-05	1	0	0	0	0.003684
SLC25A39	1.772e-05	1	0	0	0	0.003689
GHDC	1.778e-05	1	0	0	0	0.003694
SLC35F5	1.783e-05	1	0	0	0	0.003699
AGER	1.784e-05	1	0	0	0	0.003704
CCDC148	1.785e-05	1	0	0	0	0.003709
SNX31	1.792e-05	1	0	0	0	0.003719
RBMX	1.793e-05	1	0	0	0	0.003724
KRBA2	1.794e-05	1	0	0	0	0.003729
PLIN1	1.795e-05	1	0	0	0	0.003734
UTP15	1.796e-05	1	0	0	0	0.003744
WDR45	1.801e-05	1	0	0	0	0.003749
PSMC3	1.825e-05	1	0	0	0	0.003754
MPP6	1.838e-05	1	0	0	0	0.003769
CLN5	1.838e-05	1	0	0	0	0.003769
ARGLU1	1.847e-05	1	0	0	0	0.003774
SCRT1	1.851e-05	1	0	0	0	0.003779
CTSF	1.853e-05	1	0	0	0	0.003784
ZNF385B	1.86e-05	1	0	0	0	0.003789
CDC6	1.864e-05	1	0	0	0	0.003799
LARP7	1.865e-05	1	0	0	0	0.003804
C1orf87	1.876e-05	1	0	0	0	0.003809
TRIP4	1.878e-05	1	0	0	0	0.003823
AVPR2	1.888e-05	1	0	0	0	0.003829
SPATA16	1.898e-05	1	0	0	0	0.003834
ZNF189	1.903e-05	1	0	0	0	0.003844
STK24	1.907e-05	1	0	0	0	0.003849
RPE65	1.908e-05	1	0	0	0	0.003854
CCT6B	1.91e-05	1	0	0	0	0.003858
RRP8	1.918e-05	1	0	0	0	0.003863
SENP3	1.92e-05	1	0	0	0	0.003868
TRIM72	1.935e-05	1	0	0	0	0.003878
FAM154A	1.938e-05	1	0	0	0	0.003888
P4HA3	1.94e-05	1	0	0	0	0.003893
EDA	1.945e-05	1	0	0	0	0.003898
CERS4	1.951e-05	1	0	0	0	0.003913
KIR3DL1	1.951e-05	1	0	0	0	0.003913
NDUFS2	1.957e-05	1	0	0	0	0.003923
UBXN7	1.967e-05	1	0	0	0	0.003938
SLC45A2	1.968e-05	1	0	0	0	0.003943
KATNA1	1.987e-05	1	0	0	0	0.003958
ZNF254	2.008e-05	1	0	0	0	0.003972
RIOK1	2.009e-05	1	0	0	0	0.003977
COCH	2.02e-05	1	0	0	0	0.003992
EXOC5	2.033e-05	1	0	0	0	0.003997
B3GAT2	2.04e-05	1	0	0	0	0.004002
IPP	2.044e-05	1	0	0	0	0.004006
LCAT	2.051e-05	1	0	0	0	0.004011
PARS2	2.055e-05	1	0	0	0	0.004016
DMKN	2.08e-05	1	0	0	0	0.004032
SIL1	2.08e-05	1	0	0	0	0.004032
ALX4	2.097e-05	1	0	0	0	0.004046
FBXL4	2.1e-05	1	0	0	0	0.004056
SENP1	2.104e-05	1	0	0	0	0.004061
ZNF334	2.105e-05	1	0	0	0	0.004066
CDCP2	2.116e-05	1	0	0	0	0.004076
DCLRE1B	2.135e-05	1	0	0	0	0.004086
ZNF326	2.147e-05	1	0	0	0	0.004096
DPH2	2.154e-05	1	0	0	0	0.004101
FANCC	2.155e-05	1	0	0	0	0.004106
BTN2A2	2.158e-05	1	0	0	0	0.004111
ANKRD33	2.159e-05	1	0	0	0	0.004115
CYP4A22	2.169e-05	1	0	0	0	0.00412
DFNA5	2.173e-05	1	0	0	0	0.004125
PROX2	2.174e-05	1	0	0	0	0.00413
P2RX4	2.179e-05	1	0	0	0	0.004135
SCLT1	2.183e-05	1	0	0	0	0.00414
AMIGO1	2.211e-05	1	0	0	0	0.004155
GFRA1	2.232e-05	1	0	0	0	0.004175
CUEDC1	2.242e-05	1	0	0	0	0.00419
SLC25A47	2.251e-05	1	0	0	0	0.004199
TMPRSS3	2.258e-05	1	0	0	0	0.004204
MAN1A2	2.266e-05	1	0	0	0	0.004214
HHATL	2.266e-05	1	0	0	0	0.004214
PACSIN1	2.283e-05	1	0	0	0	0.00423
MFSD9	2.284e-05	1	0	0	0	0.004235
DNAH3	0.000172558	1	1	1	4	0.004238
AAAS	2.289e-05	1	0	0	0	0.004243
ECM1	2.291e-05	1	0	0	0	0.004253
FAM46A	2.293e-05	1	0	0	0	0.004268
GPR142	2.293e-05	1	0	0	0	0.004268
ZNF311	2.294e-05	1	0	0	0	0.004274
TRIM17	2.298e-05	1	0	0	0	0.004283
DNAJC21	2.3e-05	1	0	0	0	0.004293
CES1	2.308e-05	1	0	0	0	0.004303
C8B	2.309e-05	1	0	0	0	0.004308
FBXO43	2.311e-05	1	0	0	0	0.004318
FIGNL1	2.313e-05	1	0	0	0	0.004323
MED17	2.318e-05	1	0	0	0	0.004328
CDC16	2.321e-05	1	0	0	0	0.004338
CD180	2.321e-05	1	0	0	0	0.004338
FGGY	2.324e-05	1	0	0	0	0.004348
C8A	2.328e-05	1	0	0	0	0.004353
GPR20	2.345e-05	1	0	0	0	0.004363
SPAST	2.349e-05	1	0	0	0	0.004368
FUBP1	2.367e-05	1	0	0	0	0.004373
TBC1D12	2.372e-05	1	0	0	0	0.004378
GRK4	2.375e-05	1	0	0	0	0.004383
CTSA	2.378e-05	1	0	0	0	0.004393
THEMIS	2.381e-05	1	0	0	0	0.004398
SDAD1	2.388e-05	1	0	0	0	0.004408
C16orf71	2.389e-05	1	0	0	0	0.004413
ACOT1	2.414e-05	1	0	0	0	0.004423
NMUR1	2.417e-05	1	0	0	0	0.004428
SERAC1	2.418e-05	1	0	0	0	0.004433
HKR1	2.421e-05	1	0	0	0	0.004438
ZBBX	2.453e-05	1	0	0	0	0.004448
CENPI	2.458e-05	1	0	0	0	0.004458
OPN4	2.466e-05	1	0	0	0	0.004463
WDPCP	2.472e-05	1	0	0	0	0.004468
PDE4D	2.473e-05	1	0	0	0	0.004473
PVRL2	2.474e-05	1	0	0	0	0.004478
KAT7	2.481e-05	1	0	0	0	0.004483
BCAS1	2.483e-05	1	0	0	0	0.004488
ADAM18	2.484e-05	1	0	0	0	0.004493
MALT1	2.487e-05	1	0	0	0	0.004503
NBN	2.503e-05	1	0	0	0	0.004513
CCDC130	2.536e-05	1	0	0	0	0.004548
GUF1	2.539e-05	1	0	0	0	0.004553
CTAGE5	2.549e-05	1	0	0	0	0.004558
TRAF3IP1	2.555e-05	1	0	0	0	0.004563
ZNF594	2.56e-05	1	0	0	0	0.004568
FOXP2	2.584e-05	1	0	0	0	0.004577
CEP78	2.6e-05	1	0	0	0	0.004597
SYN3	2.604e-05	1	0	0	0	0.004602
SRSF4	2.605e-05	1	0	0	0	0.004608
ABCD3	2.608e-05	1	0	0	0	0.004613
CHRNB4	2.609e-05	1	0	0	0	0.004618
DNAJC10	2.614e-05	1	0	0	0	0.004622
NUMB	2.626e-05	1	0	0	0	0.004627
ZNF606	2.649e-05	1	0	0	0	0.004644
DDX43	2.659e-05	1	0	0	0	0.004653
RETSAT	2.665e-05	1	0	0	0	0.004668
FAM151A	2.667e-05	1	0	0	0	0.004677
MCM7	2.667e-05	1	0	0	0	0.004677
NEFH	2.671e-05	1	0	0	0	0.004687
KIAA1279	2.682e-05	1	0	0	0	0.004692
NSF	2.691e-05	1	0	0	0	0.004702
ST6GALNAC1	2.705e-05	1	0	0	0	0.004707
FAP	2.706e-05	1	0	0	0	0.004712
ADAM28	2.711e-05	1	0	0	0	0.004717
HGF	2.719e-05	1	0	0	0	0.004722
ADRA2B	2.72e-05	1	0	0	0	0.004727
DTNB	2.736e-05	1	0	0	0	0.004742
TBC1D5	2.74e-05	1	0	0	0	0.004752
GRIPAP1	2.74e-05	1	0	0	0	0.004752
SPATC1	2.759e-05	1	0	0	0	0.004757
DDX49	2.76e-05	1	0	0	0	0.004763
SLC16A3	2.77e-05	1	0	0	0	0.004768
FSTL5	2.799e-05	1	0	0	0	0.004777
ETAA1	2.801e-05	1	0	0	0	0.004783
ANAPC4	2.811e-05	1	0	0	0	0.004792
ZNF135	2.812e-05	1	0	0	0	0.004797
SHC1	2.836e-05	1	0	0	0	0.004812
INSC	2.838e-05	1	0	0	0	0.004817
PPP1R15A	2.839e-05	1	0	0	0	0.004822
OSGIN1	2.84e-05	1	0	0	0	0.004827
WRAP53	2.848e-05	1	0	0	0	0.004832
DHCR24	2.85e-05	1	0	0	0	0.004842
RNASEL	2.854e-05	1	0	0	0	0.004847
FBXO11	2.878e-05	1	0	0	0	0.004852
TEX11	2.881e-05	1	0	0	0	0.004862
FOXB2	2.89e-05	1	0	0	0	0.004867
KY	2.9e-05	1	0	0	0	0.004872
FSD1	2.902e-05	1	0	0	0	0.004883
ITGB8	2.911e-05	1	0	0	0	0.004892
FBXO41	2.925e-05	1	0	0	0	0.004902
AKAP4	2.928e-05	1	0	0	0	0.004907
ATHL1	2.939e-05	1	0	0	0	0.004912
GSPT2	2.951e-05	1	0	0	0	0.004922
HS6ST2	2.967e-05	1	0	0	0	0.004934
FBXL16	2.97e-05	1	0	0	0	0.004944
PABPC4	2.974e-05	1	0	0	0	0.004949
CUL3	2.977e-05	1	0	0	0	0.004954
ZNF185	2.989e-05	1	0	0	0	0.004969
CUL4B	2.989e-05	1	0	0	0	0.004969
DGKA	3.009e-05	1	0	0	0	0.004979
STAT1	3.017e-05	1	0	0	0	0.004984
CAPN9	3.023e-05	1	0	0	0	0.004999
ZNF48	3.037e-05	1	0	0	0	0.005009
MX1	3.045e-05	1	0	0	0	0.005014
SRPR	3.047e-05	1	0	0	0	0.005019
TMTC1	3.06e-05	1	0	0	0	0.005024
VPS53	3.069e-05	1	0	0	0	0.005034
COL21A1	3.091e-05	1	0	0	0	0.005039
EXO1	3.117e-05	1	0	0	0	0.005049
DNAJC16	3.125e-05	1	0	0	0	0.005054
BANP	3.13e-05	1	0	0	0	0.005059
RASGRP4	3.137e-05	1	0	0	0	0.005063
DCDC5	3.139e-05	1	0	0	0	0.005068
ARAF	3.146e-05	1	0	0	0	0.005073
FNBP4	3.153e-05	1	0	0	0	0.005083
ITGB6	3.159e-05	1	0	0	0	0.005094
RUVBL2	3.16e-05	1	0	0	0	0.005103
FAM188B	3.176e-05	1	0	0	0	0.005113
SPATA5	3.177e-05	1	0	0	0	0.005118
C11orf63	3.188e-05	1	0	0	0	0.005123
ADRA2A	3.19e-05	1	0	0	0	0.005128
PLCD4	3.211e-05	1	0	0	0	0.005138
DPP8	3.246e-05	1	0	0	0	0.005147
OTOP2	3.25e-05	1	0	0	0	0.005152
ADCK2	3.26e-05	1	0	0	0	0.005167
MCF2	3.261e-05	1	0	0	0	0.005172
TNPO1	3.268e-05	1	0	0	0	0.005177
SEC14L5	3.27e-05	1	0	0	0	0.005187
ZNF746	3.27e-05	1	0	0	0	0.005187
CYP1B1	3.28e-05	1	0	0	0	0.005202
ITFG3	3.29e-05	1	0	0	0	0.005212
CD93	3.34e-05	1	0	0	0	0.005238
FAM73B	3.37e-05	1	0	0	0	0.005243
SLC26A11	3.39e-05	1	0	0	0	0.005252
DISC1	3.39e-05	1	0	0	0	0.005252
HLTF	3.399e-05	1	0	0	0	0.005258
LRRC66	3.4e-05	1	0	0	0	0.005263
PADI2	3.41e-05	1	0	0	0	0.005273
CLCNKB	3.41e-05	1	0	0	0	0.005273
SLC27A5	3.42e-05	1	0	0	0	0.005278
ACOX3	3.43e-05	1	0	0	0	0.005283
COG4	3.45e-05	1	0	0	0	0.005293
PPFIBP1	3.516e-05	1	0	0	0	0.005318
ARHGAP26	3.55e-05	1	0	0	0	0.005333
PI4KB	3.55e-05	1	0	0	0	0.005333
PFKM	3.559e-05	1	0	0	0	0.005338
FOXK1	3.56e-05	1	0	0	0	0.005343
FAM83B	3.564e-05	1	0	0	0	0.005348
CCDC150	3.576e-05	1	0	0	0	0.005358
ZC3H12C	3.58e-05	1	0	0	0	0.005363
PPP1R3A	3.59e-05	1	0	0	0	0.005368
TRIM2	3.6e-05	1	0	0	0	0.005377
HERC3	3.63e-05	1	0	0	0	0.005398
SIDT1	3.63e-05	1	0	0	0	0.005398
OVCH1	3.64e-05	1	0	0	0	0.005403
KIAA1377	3.66e-05	1	0	0	0	0.005413
PRRT4	3.68e-05	1	0	0	0	0.005418
TCF3	3.69e-05	1	0	0	0	0.005423
TGM6	3.76e-05	1	0	0	0	0.005428
SULF1	3.77e-05	1	0	0	0	0.005438
SLC9C1	3.78e-05	1	0	0	0	0.005443
VIL1	3.79e-05	1	0	0	0	0.005447
PRSS36	3.8e-05	1	0	0	0	0.005452
CCDC18	3.81e-05	1	0	0	0	0.005467
ELL	3.81e-05	1	0	0	0	0.005467
ODF2	3.81e-05	1	0	0	0	0.005467
DENND1C	3.82e-05	1	0	0	0	0.005477
DZIP3	3.82e-05	1	0	0	0	0.005477
TAS1R1	3.84e-05	1	0	0	0	0.005487
CCDC158	3.852e-05	1	0	0	0	0.005492
MSLN	3.89e-05	1	0	0	0	0.005503
MYO19	3.91e-05	1	0	0	0	0.005508
AHI1	3.94e-05	1	0	0	0	0.005513
TLR8	3.95e-05	1	0	0	0	0.005522
SPINK5	3.95e-05	1	0	0	0	0.005522
MIB1	3.96e-05	1	0	0	0	0.005537
LRIG3	3.96e-05	1	0	0	0	0.005537
TTC7A	3.98e-05	1	0	0	0	0.005547
DPP3	3.99e-05	1	0	0	0	0.005562
SLC4A8	3.99e-05	1	0	0	0	0.005562
PLEKHH3	4.01e-05	1	0	0	0	0.005577
POLR3E	4.01e-05	1	0	0	0	0.005577
TRPA1	4.03e-05	1	0	0	0	0.005587
SMC5	4.05e-05	1	0	0	0	0.005592
NNT	4.06e-05	1	0	0	0	0.005602
RBL1	4.07e-05	1	0	0	0	0.005607
RBM12B	4.074e-05	1	0	0	0	0.005612
ATP2B1	4.11e-05	1	0	0	0	0.005627
ANLN	4.11e-05	1	0	0	0	0.005627
THBS4	4.13e-05	1	0	0	0	0.005632
MSH3	4.14e-05	1	0	0	0	0.005641
GRIN3A	4.17e-05	1	0	0	0	0.005646
HIPK3	4.18e-05	1	0	0	0	0.005651
KCNQ4	4.19e-05	1	0	0	0	0.005656
SMC4	4.22e-05	1	0	0	0	0.005661
ZNF835	4.25e-05	1	0	0	0	0.005666
RPS6KA4	4.27e-05	1	0	0	0	0.005676
KIAA0319	4.32e-05	1	0	0	0	0.005685
GANAB	4.32e-05	1	0	0	0	0.005685
C16orf62	4.34e-05	1	0	0	0	0.005695
VPS8	4.36e-05	1	0	0	0	0.005705
MATN2	4.36e-05	1	0	0	0	0.005705
EPHA6	4.37e-05	1	0	0	0	0.00571
SPG7	4.38e-05	1	0	0	0	0.005719
ECE2	4.38e-05	1	0	0	0	0.005719
PDS5A	4.39e-05	1	0	0	0	0.005724
SCN7A	4.4e-05	1	0	0	0	0.005729
ROCK1	4.44e-05	1	0	0	0	0.005744
GRIP2	4.47e-05	1	0	0	0	0.005749
ANKAR	4.48e-05	1	0	0	0	0.005764
PCDHB14	4.48e-05	1	0	0	0	0.005764
EPHA1	4.48e-05	1	0	0	0	0.005764
ZMYM2	4.49e-05	1	0	0	0	0.005774
ULK4	4.49e-05	1	0	0	0	0.005774
CPT1C	4.52e-05	1	0	0	0	0.00579
FURIN	4.52e-05	1	0	0	0	0.00579
CCDC171	4.53e-05	1	0	0	0	0.005795
PCDHB16	4.54e-05	1	0	0	0	0.0058
EGFLAM	4.56e-05	1	0	0	0	0.00581
ABCB5	4.6e-05	1	0	0	0	0.00582
LGR6	4.61e-05	1	0	0	0	0.005829
WDR59	4.61e-05	1	0	0	0	0.005829
PTPRC	4.62e-05	1	0	0	0	0.005835
TTC21B	4.64e-05	1	0	0	0	0.00585
TMC3	4.66e-05	1	0	0	0	0.005865
GIGYF2	4.7e-05	1	0	0	0	0.00587
VCL	4.73e-05	1	0	0	0	0.005885
MCC	4.75e-05	1	0	0	0	0.00589
DPP9	4.77e-05	1	0	0	0	0.0059
SYCP2	4.77e-05	1	0	0	0	0.0059
PCDHAC1	4.85e-05	1	0	0	0	0.005905
CNTLN	4.86e-05	1	0	0	0	0.00591
PDS5B	4.87e-05	1	0	0	0	0.00592
EHBP1L1	4.87e-05	1	0	0	0	0.00592
XPO6	4.9e-05	1	0	0	0	0.00593
STARD8	4.9e-05	1	0	0	0	0.00593
MYO1G	4.94e-05	1	0	0	0	0.005935
FARP2	4.95e-05	1	0	0	0	0.005945
RNF31	5.02e-05	1	0	0	0	0.00595
ANKRD52	5.03e-05	1	0	0	0	0.005964
OAS3	5.03e-05	1	0	0	0	0.005964
TIMELESS	5.04e-05	1	0	0	0	0.005969
MYO3B	5.09e-05	1	0	0	0	0.005981
LRRIQ1	5.14e-05	1	0	0	0	0.005986
SORCS2	5.17e-05	1	0	0	0	0.005996
WDR6	5.23e-05	1	0	0	0	0.006007
IPO4	5.23e-05	1	0	0	0	0.006007
PLEKHM1	5.26e-05	1	0	0	0	0.006012
GCC2	5.33e-05	1	0	0	0	0.006017
ABCA6	5.35e-05	1	0	0	0	0.006022
FAM193A	5.39e-05	1	0	0	0	0.006027
PLEKHA7	5.4e-05	1	0	0	0	0.006037
AGAP3	5.42e-05	1	0	0	0	0.006047
GPR125	5.53e-05	1	0	0	0	0.006052
TEX14	5.59e-05	1	0	0	0	0.00606
AMBRA1	5.65e-05	1	0	0	0	0.006065
TECPR1	5.67e-05	1	0	0	0	0.00607
PASK	5.68e-05	1	0	0	0	0.006075
TSHZ1	5.69e-05	1	0	0	0	0.00608
DCTN1	5.71e-05	1	0	0	0	0.006085
LLGL2	6.01e-05	1	0	0	0	0.006113
NHS	6.07e-05	1	0	0	0	0.006118
LTBP3	6.13e-05	1	0	0	0	0.006124
ATP11A	6.18e-05	1	0	0	0	0.006129
PEAK1	6.23e-05	1	0	0	0	0.006134
ARFGEF1	6.26e-05	1	0	0	0	0.006139
PCM1	6.41e-05	1	0	0	0	0.006144
ASXL1	6.47e-05	1	0	0	0	0.006154
COL2A1	6.5e-05	1	0	0	0	0.006159
EML5	6.52e-05	1	0	0	0	0.006164
COL4A4	6.57e-05	1	0	0	0	0.006169
RALGAPA2	6.68e-05	1	0	0	0	0.006174
NID2	6.78e-05	1	0	0	0	0.006179
PCDH8	6.98e-05	1	0	0	0	0.006189
HMHA1	7e-05	1	0	0	0	0.006194
NUP188	7.1e-05	1	0	0	0	0.006203
FER1L6	7.11e-05	1	0	0	0	0.006208
NPHS1	7.13e-05	1	0	0	0	0.006213
ZFC3H1	7.15e-05	1	0	0	0	0.006222
ABCC3	7.15e-05	1	0	0	0	0.006222
MYO5A	7.19e-05	1	0	0	0	0.006228
KNTC1	7.21e-05	1	0	0	0	0.006233
CNTRL	7.46e-05	1	0	0	0	0.006243
TRPM3	7.55e-05	1	0	0	0	0.006248
FLG2	7.67e-05	1	0	0	0	0.006252
PTPRZ1	7.84e-05	1	0	0	0	0.006258
PRDM16	8.01e-05	1	0	0	0	0.006263
PTPN13	8.29e-05	1	0	0	0	0.006284
PTCHD2	8.39e-05	1	0	0	0	0.006289
PCSK5	8.51e-05	1	0	0	0	0.006294
MYOF	8.56e-05	1	0	0	0	0.006299
LRRK2	8.58e-05	1	0	0	0	0.006304
NAGPA	3.01e-05	1	2	1	3	0.006308
LAMB2	8.87e-05	1	0	0	0	0.006316
PLXNB3	9.66e-05	1	0	0	0	0.006331
PKD1L2	9.77e-05	1	0	0	0	0.006337
ANK1	0.0001033	1	0	0	0	0.00635
NOTCH3	0.0001062	1	0	0	0	0.006355
C17orf49	8.6e-06	1	0	0	1	0.006386
POLE	0.0001176	1	0	0	0	0.006395
RAB1B	1.117e-05	1	0	0	1	0.006445
BNIPL	1.203e-05	1	0	0	1	0.006475
NUDT17	1.285e-05	1	0	0	1	0.00651
KCTD9	1.419e-05	1	0	0	1	0.006533
NAP1L4	1.486e-05	1	0	0	1	0.006546
CCBL2	1.505e-05	1	0	0	1	0.006551
TRIM63	1.544e-05	1	0	0	1	0.006565
CDC34	1.568e-05	1	0	0	1	0.006583
HTR3B	1.708e-05	1	0	0	1	0.006624
RAB3IL1	1.969e-05	1	0	0	1	0.006714
DAZAP1	2.031e-05	1	0	0	1	0.006737
ZNF211	2.194e-05	1	0	0	1	0.006772
CCDC120	2.222e-05	1	0	0	1	0.006777
PNPLA3	2.511e-05	1	0	0	1	0.006832
SLC1A5	2.85e-05	1	0	0	1	0.006899
CCDC27	2.924e-05	1	0	0	1	0.006913
COG5	3.107e-05	1	0	0	1	0.006963
IKBKB	3.3e-05	1	0	0	1	0.006996
NAALADL1	3.63e-05	1	0	0	1	0.007096
RTN3	3.64e-05	1	0	0	1	0.007105
JPH2	3.64e-05	1	0	0	1	0.007105
COL9A1	3.68e-05	1	0	0	1	0.007118
TTC16	4.05e-05	1	0	0	1	0.00719
SEMA3B	4.25e-05	1	0	0	1	0.007221
FBN3	0.000153921	1	0	0	0	0.007253
KIAA0586	4.6e-05	1	0	0	1	0.007271
MAP3K9	5.24e-05	1	0	0	1	0.007325
ITGAX	5.62e-05	1	0	0	1	0.007396
DNMBP	6.54e-05	1	0	0	1	0.007456
CROCC	8.02e-05	1	0	0	1	0.007523
PCNXL3	0.0001052	1	1	1	6	0.00754
USH2A	0.00019481	1	0	0	0	0.007545
FAM186A	9.2e-05	1	0	0	1	0.007563
SSPO	0.000211924	1	0	0	0	0.007586
GPR112	0.0001029	1	0	0	1	0.007591
STAB2	0.0001071	1	0	0	1	0.007599
CACNA1C	0.0001134	1	0	0	1	0.007604
APOL1	1.718e-05	1	0	0	2	0.007676
ZFYVE19	2.249e-05	1	0	0	2	0.007722
IRF5	2.302e-05	1	0	0	2	0.007726
LRRC36	2.639e-05	1	0	0	2	0.007751
VPS13B	0.00013962	1	0	0	1	0.007793
CUBN	0.000147505	1	0	0	1	0.00785
PKHD1	0.000152946	1	0	0	1	0.007873
RHBDD3	1.38e-05	0	1	2	0	0.00789
WDR33	5.61e-05	1	0	0	2	0.007929
ARFGAP2	2.453e-05	0	1	2	0	0.007952
CLIP2	6.54e-05	1	0	0	2	0.007986
ARMC3	3.114e-05	0	1	2	0	0.007993
SLC12A7	7.07e-05	1	0	0	2	0.007998
KIF1B	7.45e-05	1	0	0	2	0.008008
COL22A1	7.47e-05	1	0	0	2	0.008012
VAC14	3.89e-05	0	1	2	0	0.008022
ALDH1L1	4.3e-05	0	1	2	0	0.008027
ATP7B	6.42e-05	0	1	2	0	0.008071
AGRN	0.0001103	1	0	0	2	0.008089
PNPLA6	8.11e-05	0	1	2	0	0.008108
RNASEH2A	1.559e-05	1	0	0	3	0.008119
ZNF212	2.174e-05	1	0	0	3	0.008142
MYH10	8.96e-05	0	1	2	0	0.008146
PDZD2	0.0001282	1	0	0	2	0.00815
SSR4	9.91e-06	1	1	0	0	0.008167
CD36	1.608e-05	1	1	0	0	0.008285
SHBG	1.665e-05	1	1	0	0	0.008312
ZNF619	1.815e-05	1	1	0	0	0.008358
SVIL	0.0001078	0	1	2	0	0.008415
CCDC154	2.53e-05	1	1	0	0	0.008446
NFX1	4.26e-05	1	0	0	3	0.00845
NAT10	4.27e-05	1	0	0	3	0.008454
RBPJL	2.684e-05	1	1	0	0	0.008467
GPR155	2.918e-05	1	1	0	0	0.008516
TMC4	3.62e-05	1	1	0	0	0.00859
FAM178A	3.96e-05	1	1	0	0	0.008622
THSD4	4.55e-05	1	1	0	0	0.008658
SMC1A	5.06e-05	1	1	0	0	0.008697
MTUS2	5.19e-05	1	1	0	0	0.008706
SAFB2	5.95e-05	1	1	0	0	0.008743
PFAS	6.72e-05	1	1	0	0	0.008765
SLC22A11	2.707e-05	1	0	0	4	0.00883
ZNF546	3.041e-05	1	0	0	4	0.00886
CRLS1	6.64e-06	1	1	0	1	0.008872
HAUS3	1.89e-05	1	1	0	1	0.008952
EIF3G	1.942e-05	1	1	0	1	0.008964
PTDSS1	1.954e-05	1	1	0	1	0.008972
SUOX	2.248e-05	1	1	0	1	0.00901
SLC44A3	2.301e-05	1	1	0	1	0.009018
KDM6A	4.76e-05	1	0	0	4	0.009021
ZBTB3	2.414e-05	1	1	0	1	0.009029
RRP12	6.32e-05	1	0	0	4	0.0091
TSR1	3.158e-05	1	1	0	2	0.009323
ERAP1	3.5e-05	1	1	0	2	0.00934
SRMS	3e-05	0	1	2	2	0.00935
CAPN3	3.77e-05	1	1	0	2	0.009362
ITPR3	0.000146455	1	1	0	1	0.009378
LRP2	0.000187526	0	1	2	1	0.009381
NUP98	6.56e-05	1	1	0	2	0.009447
IL18	4.87e-06	0	0	2	0	0.009467
PSCA	4.95e-06	0	0	2	0	0.009468
C15orf41	7.21e-06	0	0	2	0	0.009474
POU1F1	9.52e-06	0	0	2	0	0.00948
OR5H14	9.98e-06	0	0	2	0	0.009482
MOGAT1	1.068e-05	0	0	2	0	0.009485
HSD17B8	1.097e-05	0	0	2	0	0.009487
NOL12	1.12e-05	0	0	2	0	0.009488
YWHAE	1.134e-05	0	0	2	0	0.009489
SERPINI2	1.212e-05	0	0	2	0	0.009507
RQCD1	1.217e-05	0	0	2	0	0.009508
WISP3	1.225e-05	0	0	2	0	0.009509
RTP2	1.271e-05	0	0	2	0	0.009512
CTSH	1.308e-05	0	0	2	0	0.009512
UNKL	1.404e-05	0	0	2	0	0.009515
MPST	1.413e-05	0	0	2	0	0.009516
BABAM1	1.428e-05	0	0	2	0	0.009517
UNG	1.534e-05	0	0	2	0	0.009523
ULK3	1.543e-05	0	0	2	0	0.009523
ARR3	1.546e-05	0	0	2	0	0.009524
ZNF688	1.584e-05	0	0	2	0	0.009525
RBM46	1.749e-05	0	0	2	0	0.009529
ANGPT1	1.771e-05	0	0	2	0	0.009531
IER5L	1.799e-05	0	0	2	0	0.009532
IFRD1	1.802e-05	0	0	2	0	0.009533
ZNF35	1.807e-05	0	0	2	0	0.009533
ERV3-1	1.829e-05	0	0	2	0	0.009534
GFRA2	1.841e-05	0	0	2	0	0.009534
PTGES2	1.844e-05	0	0	2	0	0.009535
KCNK6	1.851e-05	0	0	2	0	0.009536
ZBP1	1.851e-05	0	0	2	0	0.009536
AMY2A	1.891e-05	0	0	2	0	0.009538
ABI2	1.933e-05	0	0	2	0	0.009541
NKX6-2	1.94e-05	0	0	2	0	0.009542
RRP1	1.956e-05	0	0	2	0	0.009544
RPUSD1	1.956e-05	0	0	2	0	0.009544
WWOX	2.019e-05	0	0	2	0	0.009547
CHST13	2.033e-05	0	0	2	0	0.009548
PDHX	2.057e-05	0	0	2	0	0.009549
LGI1	2.101e-05	0	0	2	0	0.009552
NKX3-2	2.102e-05	0	0	2	0	0.009552
ABCE1	2.118e-05	0	0	2	0	0.009553
AVPR1B	2.139e-05	0	0	2	0	0.009554
BTD	2.227e-05	0	0	2	0	0.009556
LAD1	2.261e-05	0	0	2	0	0.009557
SYN1	2.325e-05	0	0	2	0	0.009562
GAPDHS	2.367e-05	0	0	2	0	0.009565
PIAS1	2.503e-05	0	0	2	0	0.00957
RASGRP3	2.52e-05	0	0	2	0	0.009573
ACSM5	2.578e-05	0	0	2	0	0.009575
KRT6A	2.646e-05	0	0	2	0	0.009584
TIMM44	2.699e-05	0	0	2	0	0.009585
UBXN6	2.701e-05	0	0	2	0	0.009586
ASPH	2.73e-05	0	0	2	0	0.009587
PAOX	2.737e-05	0	0	2	0	0.009588
C1orf101	2.739e-05	0	0	2	0	0.009589
PXN	2.764e-05	0	0	2	0	0.00959
ZDHHC14	2.788e-05	0	0	2	0	0.00959
KRT19	2.801e-05	0	0	2	0	0.009591
CCDC102A	2.854e-05	0	0	2	0	0.009592
LIMD1	2.883e-05	0	0	2	0	0.009595
MTMR14	2.9e-05	0	0	2	0	0.009597
QSOX1	2.919e-05	0	0	2	0	0.009597
CHRNA10	2.923e-05	0	0	2	0	0.009598
CPNE7	3.01e-05	0	0	2	0	0.009601
KIF2B	3.015e-05	0	0	2	0	0.009602
GLB1L2	3.027e-05	0	0	2	0	0.009602
OPHN1	3.045e-05	0	0	2	0	0.009604
SMEK1	3.106e-05	0	0	2	0	0.009606
NVL	3.179e-05	0	0	2	0	0.009608
HJURP	3.187e-05	0	0	2	0	0.009609
FIG4	3.311e-05	0	0	2	0	0.009611
FBXW5	3.48e-05	0	0	2	0	0.009617
SIX4	3.49e-05	0	0	2	0	0.009618
AR	3.51e-05	0	0	2	0	0.009618
HDAC10	3.53e-05	0	0	2	0	0.009622
IL17RD	3.58e-05	0	0	2	0	0.009623
ZNF497	3.63e-05	0	0	2	0	0.009625
ACO1	3.64e-05	0	0	2	0	0.009625
ERC2	3.69e-05	0	0	2	0	0.009628
AFAP1L1	3.74e-05	0	0	2	0	0.009629
KIAA1033	3.764e-05	0	0	2	0	0.00963
MARS	3.8e-05	0	0	2	0	0.009631
PLOD3	3.94e-05	0	0	2	0	0.009634
HDAC7	3.95e-05	0	0	2	0	0.009635
SDK2	9.62e-05	0	1	2	2	0.009637
MMS22L	3.96e-05	0	0	2	0	0.009638
MAPK7	3.98e-05	0	0	2	0	0.009638
CADPS2	3.99e-05	0	0	2	0	0.009639
GPR126	4.01e-05	0	0	2	0	0.00964
FAM13A	4.04e-05	0	0	2	0	0.009641
PHC2	4.08e-05	0	0	2	0	0.009643
PSD3	4.09e-05	0	0	2	0	0.009644
OGT	4.12e-05	0	0	2	0	0.009644
ARHGAP6	4.18e-05	0	0	2	0	0.009646
FAN1	4.19e-05	0	0	2	0	0.009647
PRRC2A	0.0001041	1	1	0	2	0.009654
NOP14	4.23e-05	0	0	2	0	0.009655
NEDD4L	4.25e-05	0	0	2	0	0.009656
HECTD3	4.25e-05	0	0	2	0	0.009656
RUSC1	4.32e-05	0	0	2	0	0.009658
ATP8A1	4.32e-05	0	0	2	0	0.009658
SLC9A1	4.36e-05	0	0	2	0	0.00966
UACA	4.42e-05	0	0	2	0	0.009661
H6PD	4.46e-05	0	0	2	0	0.009662
DMXL2	0.0001015	0	1	2	2	0.009664
MYO18A	0.0001018	0	1	2	2	0.009667
HIP1	4.58e-05	0	0	2	0	0.009668
C10orf12	4.59e-05	0	0	2	0	0.009669
PHLDB2	4.59e-05	0	0	2	0	0.009669
ZBTB17	4.63e-05	0	0	2	0	0.009671
MAP4K4	4.63e-05	0	0	2	0	0.009671
UHRF1BP1L	4.71e-05	0	0	2	0	0.009676
RBM19	4.77e-05	0	0	2	0	0.009683
GLIS3	4.81e-05	0	0	2	0	0.009685
PCDHGA7	4.98e-05	0	0	2	0	0.00969
LMO7	5.11e-05	0	0	2	0	0.009692
KSR2	5.21e-05	0	0	2	0	0.009695
PCDHGB7	5.46e-05	0	0	2	0	0.009706
POGZ	5.66e-05	0	0	2	0	0.009708
A2ML1	5.7e-05	0	0	2	0	0.009708
PTPN14	5.81e-05	0	0	2	0	0.00971
FGD5	5.84e-05	0	0	2	0	0.009711
PLEKHG1	5.98e-05	0	0	2	0	0.009731
CDC42BPA	5.99e-05	0	0	2	0	0.009732
FANCA	6.1e-05	0	0	2	0	0.00974
CNGB1	6.31e-05	0	0	2	0	0.009765
RET	6.39e-05	0	0	2	0	0.009769
DLGAP2	6.54e-05	0	0	2	0	0.009777
JARID2	6.6e-05	0	0	2	0	0.009778
CLTCL1	6.67e-05	0	0	2	0	0.009786
BRD4	6.68e-05	0	0	2	0	0.009787
PRDM15	6.82e-05	0	0	2	0	0.009788
RALGAPA1	6.84e-05	0	0	2	0	0.009788
MLLT4	7.12e-05	0	0	2	0	0.009802
CAMSAP1	7.19e-05	0	0	2	0	0.009803
SH3TC1	7.22e-05	0	0	2	0	0.00981
KIAA0368	7.28e-05	0	0	2	0	0.009811
OPLAH	7.33e-05	0	0	2	0	0.009812
KCNT1	7.33e-05	0	0	2	0	0.009812
JAG2	7.34e-05	0	0	2	0	0.009814
NOS1	7.38e-05	0	0	2	0	0.009821
SPAG17	7.4e-05	0	0	2	0	0.009822
MGAM	7.4e-05	0	0	2	0	0.009822
MADD	7.47e-05	0	0	2	0	0.009823
DNAJC13	7.72e-05	0	0	2	0	0.009857
DIP2A	7.85e-05	0	0	2	0	0.009859
ZDBF2	7.91e-05	0	0	2	0	0.009859
SALL3	7.99e-05	0	0	2	0	0.009865
RIF1	8.02e-05	0	0	2	0	0.009878
SHROOM3	8.36e-05	0	0	2	0	0.009891
YLPM1	8.58e-05	0	0	2	0	0.009891
ESPL1	8.69e-05	0	0	2	0	0.009892
MCM3AP	8.85e-05	0	0	2	0	0.009893
LPA	9e-05	0	0	2	0	0.009895
LRP4	9.29e-05	0	0	2	0	0.009912
RREB1	9.39e-05	0	0	2	0	0.009913
CABIN1	9.97e-05	0	0	2	0	0.009929
SCN5A	0.0001029	0	0	2	0	0.00995
VPS13A	0.0001048	0	0	2	0	0.009952
ACAN	0.0001051	0	0	2	0	0.009952
HCFC1	0.0001066	0	0	2	0	0.00996
GTF3C1	0.0001074	0	0	2	0	0.00996
BMP1	5.89e-05	1	2	0	0	0.009978
OTOF	0.000111	0	0	2	0	0.009978
PLXNA3	0.0001124	0	0	2	0	0.009978
DOCK7	7.63e-05	1	2	0	0	0.01001
TOPORS	4.13e-05	0	1	2	3	0.010023
ZFHX4	0.0001419	0	0	2	0	0.010027
SLC4A2	6.45e-05	0	2	2	1	0.010029
FLNC	0.00015851	0	0	2	0	0.010037
USP46	1.314e-05	0	0	2	1	0.010055
SNAP91	2.184e-05	0	0	2	1	0.010099
HERC1	0.00017755	0	0	2	0	0.010107
NOL8	3.59e-05	1	1	0	4	0.010123
HSP90AA1	3.38e-05	0	0	2	1	0.010162
ANKRD24	3.53e-05	0	0	2	1	0.010168
MMEL1	4.01e-05	0	0	2	1	0.01023
UBAP2L	4.59e-05	0	0	2	1	0.010257
CGNL1	5.66e-05	0	0	2	1	0.010308
DNHD1	6.85e-05	1	1	0	4	0.010315
ROS1	7.78e-05	0	0	2	1	0.01035
GREB1	0.0001076	0	0	2	1	0.010412
RYR1	0.0002667	0	0	2	0	0.010416
PKD1L1	0.0001156	0	0	2	1	0.010426
MCOLN1	3.56e-05	1	2	0	2	0.010485
CPSF1	8.12e-05	0	2	2	2	0.010512
CEP104	3.97e-05	0	0	2	2	0.010586
ABCC2	5.73e-05	0	0	2	2	0.010606
DLGAP4	5.88e-05	0	0	2	2	0.01061
PTPN23	8e-05	0	0	2	2	0.010643
SYNE2	0.000240892	0	0	2	1	0.010646
APC2	9.54e-05	0	0	2	2	0.010671
STAB1	0.0001363	0	0	2	2	0.010711
GAK	7.63e-05	1	2	0	3	0.010729
REV3L	0.0001053	0	2	2	3	0.010792
ATP8B3	7.16e-05	0	0	2	3	0.010848
SNAPC4	7.34e-05	0	0	2	4	0.01101
SCN10A	7.99e-05	0	0	2	4	0.011019
NBAS	8.89e-05	0	0	2	4	0.011035
HSPG2	0.0002435	0	0	2	3	0.011044
PCDHA6	6.48e-05	0	0	2	5	0.011138
AAGAB	1.059e-05	0	1	1	0	0.011216
H1FOO	1.146e-05	0	1	1	0	0.011233
TRNT1	1.44e-05	0	1	1	0	0.011314
ZNF37A	1.729e-05	0	1	1	0	0.011409
TTYH1	1.854e-05	0	1	1	0	0.011441
LMOD2	2.111e-05	0	1	1	0	0.011542
BCKDK	2.289e-05	0	1	1	0	0.011565
ZNF607	2.403e-05	0	1	1	0	0.011583
SLC2A4	2.513e-05	0	1	1	0	0.01161
NPEPPS	3.176e-05	0	1	1	0	0.011755
MIER2	3.29e-05	0	1	1	0	0.011764
PKN2	3.326e-05	0	1	1	0	0.011787
TAF6L	3.38e-05	0	1	1	0	0.011795
ALDH18A1	3.43e-05	0	1	1	0	0.011817
NPAS4	3.45e-05	0	1	1	0	0.011826
NLRP14	3.5e-05	0	1	1	0	0.011835
AFAP1L2	3.72e-05	0	1	1	0	0.0119
GYS1	3.77e-05	0	1	1	0	0.011913
RANBP17	3.83e-05	0	1	1	0	0.011927
TFR2	3.92e-05	0	1	1	0	0.011945
MED24	4.74e-05	0	1	1	0	0.01206
PDE4A	4.78e-05	0	1	1	0	0.012064
PLEKHH2	5.07e-05	0	1	1	0	0.012091
BAZ1A	5.56e-05	0	1	1	0	0.012145
RAPGEF6	5.58e-05	0	1	1	0	0.012159
DDX60L	5.59e-05	0	1	1	0	0.012163
SSC5D	6.36e-05	0	1	1	0	0.012213
BTAF1	6.4e-05	0	1	1	0	0.012222
EIF3A	6.42e-05	0	1	1	0	0.012226
TET1	7.68e-05	0	1	1	0	0.01228
LAMB1	7.73e-05	0	1	1	0	0.012285
LRBA	0.0001028	0	1	1	0	0.012344
LAMA5	0.000209398	0	0	2	5	0.012393
RNASET2	8.93e-06	0	1	1	1	0.012414
HLA-DMB	1.042e-05	0	1	1	1	0.01243
UNC119	1.051e-05	0	1	1	1	0.012438
HSF2BP	1.363e-05	0	1	1	1	0.012494
GTPBP4	2.74e-05	0	1	1	1	0.012708
F13A1	3.277e-05	0	1	1	1	0.012766
ENAM	3.8e-05	0	1	1	1	0.012851
ZCCHC14	5.14e-05	0	1	1	1	0.012966
DHX57	5.2e-05	0	1	1	1	0.012983
PPFIA1	5.37e-05	0	1	1	1	0.013007
PCDHA5	6.04e-05	1	1	0	13	0.013014
SEMA5B	6.3e-05	0	1	1	1	0.013056
KDM4B	6.44e-05	0	1	1	1	0.013098
SETBP1	6.44e-05	0	1	1	1	0.013098
MUC16	0.000497803	0	1	2	6	0.01312
SLIT3	7.44e-05	0	1	1	1	0.013143
RGS12	7.57e-05	0	1	1	1	0.013168
DOCK5	7.59e-05	0	1	1	1	0.013176
ATR	8.94e-05	0	1	1	1	0.013226
TSC2	0.0001007	0	1	1	1	0.013242
CHD5	0.0001056	0	1	1	1	0.01325
ITGB5	3.69e-05	0	1	1	2	0.013504
VAV1	3.76e-05	0	1	1	2	0.013515
SLK	4.18e-05	0	1	1	2	0.013572
PHF12	4.8e-05	0	1	1	2	0.01364
PRPF31	2.479e-05	0	2	1	0	0.013707
CDC25B	3.105e-05	0	2	1	0	0.013742
DNAH1	0.000199617	0	1	1	1	0.013805
SETD1B	7.68e-05	0	1	1	2	0.013833
C7orf49	1.095e-06	0	0	1	0	0.013882
PLN	2.073e-06	0	0	1	0	0.013887
RABGAP1L	2.088e-06	0	0	1	0	0.013892
PCP4L1	2.262e-06	0	0	1	0	0.013897
FAM104B	2.526e-06	0	0	1	0	0.013902
LYRM5	2.591e-06	0	0	1	0	0.013907
DEFB115	2.729e-06	0	0	1	0	0.013912
NDUFA11	3.03e-06	0	0	1	0	0.013921
SPINK14	3.358e-06	0	0	1	0	0.013936
CNPY1	3.45e-06	0	0	1	0	0.013941
CDC42SE2	3.507e-06	0	0	1	0	0.013946
SCOC	3.59e-06	0	0	1	0	0.013951
CXCL3	3.64e-06	0	0	1	0	0.013961
CCL4	3.79e-06	0	0	1	0	0.013984
PRM3	3.84e-06	0	0	1	0	0.013994
C2CD4B	3.9e-06	0	0	1	0	0.013999
HIGD1A	4.03e-06	0	0	1	0	0.014009
RWDD1	4.15e-06	0	0	1	0	0.014019
ATAD3C	4.15e-06	0	0	1	0	0.014019
FDX1	4.31e-06	0	0	1	0	0.014024
LCNL1	4.43e-06	0	0	1	0	0.014033
UBE2L6	4.51e-06	0	0	1	0	0.014038
RNF166	4.57e-06	0	0	1	0	0.014048
AAED1	4.66e-06	0	0	1	0	0.014053
TP53AIP1	4.79e-06	0	0	1	0	0.014077
C2orf76	4.88e-06	0	0	1	0	0.014088
PRLH	4.94e-06	0	0	1	0	0.014092
FBXO48	4.95e-06	0	0	1	0	0.014097
S100A16	4.99e-06	0	0	1	0	0.014102
CNEP1R1	5e-06	0	0	1	0	0.014107
HBD	5.12e-06	0	0	1	0	0.014112
FAM162B	5.26e-06	0	0	1	0	0.014122
TAC1	5.29e-06	0	0	1	0	0.014127
UBE2C	5.31e-06	0	0	1	0	0.014132
BOD1	5.42e-06	0	0	1	0	0.014141
OTOR	5.52e-06	0	0	1	0	0.014152
RAX2	5.63e-06	0	0	1	0	0.014162
PIGP	5.83e-06	0	0	1	0	0.014182
CLEC6A	5.85e-06	0	0	1	0	0.014191
PITHD1	5.86e-06	0	0	1	0	0.014196
CCDC58	5.88e-06	0	0	1	0	0.014201
IFI27L2	5.91e-06	0	0	1	0	0.014211
CD3G	5.91e-06	0	0	1	0	0.014211
TNFSF18	5.96e-06	0	0	1	0	0.014221
MAP1LC3B2	5.96e-06	0	0	1	0	0.014221
NDUFA7	5.97e-06	0	0	1	0	0.014226
NKAIN4	6.05e-06	0	0	1	0	0.014231
LYZL6	6.11e-06	0	0	1	0	0.014246
TMEM70	6.17e-06	0	0	1	0	0.014256
CDHR4	6.18e-06	0	0	1	0	0.014261
SNX24	6.19e-06	0	0	1	0	0.014266
IFNK	6.21e-06	0	0	1	0	0.014275
LYL1	6.21e-06	0	0	1	0	0.014275
HAUS2	6.27e-06	0	0	1	0	0.01428
DR1	6.28e-06	0	0	1	0	0.014285
C19orf53	6.33e-06	0	0	1	0	0.01429
MRPL13	6.41e-06	0	0	1	0	0.014295
SPATA12	6.43e-06	0	0	1	0	0.0143
LCORL	6.51e-06	0	0	1	0	0.014315
GLRX2	6.53e-06	0	0	1	0	0.01432
TRAPPC6B	6.57e-06	0	0	1	0	0.014335
C11orf40	6.67e-06	0	0	1	0	0.014344
TTR	6.68e-06	0	0	1	0	0.014355
C10orf67	6.94e-06	0	0	1	0	0.014374
MB	6.97e-06	0	0	1	0	0.014379
SLC25A26	6.99e-06	0	0	1	0	0.014384
CIB4	7e-06	0	0	1	0	0.014388
KBTBD11	7.01e-06	0	0	1	0	0.014393
ZFAND6	7.02e-06	0	0	1	0	0.014399
SPR	7.21e-06	0	0	1	0	0.014418
KLRB1	7.22e-06	0	0	1	0	0.014428
C12orf65	7.25e-06	0	0	1	0	0.014438
CDC42	7.29e-06	0	0	1	0	0.014443
RPS19BP1	7.31e-06	0	0	1	0	0.014458
AVPI1	7.36e-06	0	0	1	0	0.014468
C9orf152	7.42e-06	0	0	1	0	0.014478
MEA1	7.43e-06	0	0	1	0	0.014483
APCS	7.53e-06	0	0	1	0	0.014498
PPIF	7.54e-06	0	0	1	0	0.014503
DUSP19	7.57e-06	0	0	1	0	0.014513
RGCC	7.61e-06	0	0	1	0	0.014517
SPC25	7.62e-06	0	0	1	0	0.014522
ANKRD36	7.63e-06	0	0	1	0	0.014527
TIMM17B	7.65e-06	0	0	1	0	0.014537
IGFBP3	7.67e-06	0	0	1	0	0.014552
RAB23	7.77e-06	0	0	1	0	0.014562
CHCHD3	7.78e-06	0	0	1	0	0.014572
ZFAND1	7.78e-06	0	0	1	0	0.014572
MZT2A	7.92e-06	0	0	1	0	0.014582
RAB27A	7.94e-06	0	0	1	0	0.014587
PABPN1L	7.97e-06	0	0	1	0	0.014592
PFDN2	8e-06	0	0	1	0	0.014597
MRPL55	8.03e-06	0	0	1	0	0.014612
PTCRA	8.08e-06	0	0	1	0	0.014623
ADI1	8.16e-06	0	0	1	0	0.014628
MDK	8.18e-06	0	0	1	0	0.014632
BAD	8.19e-06	0	0	1	0	0.014637
PEX11G	8.21e-06	0	0	1	0	0.014642
VPS37D	8.23e-06	0	0	1	0	0.014647
HAGHL	8.25e-06	0	0	1	0	0.014652
FAM166B	8.27e-06	0	0	1	0	0.014657
COQ2	8.35e-06	0	0	1	0	0.014667
DRAM1	8.35e-06	0	0	1	0	0.014667
RAB27B	8.38e-06	0	0	1	0	0.014672
ATP6V0B	8.4e-06	0	0	1	0	0.014682
UBTD2	8.51e-06	0	0	1	0	0.014687
BLOC1S3	8.53e-06	0	0	1	0	0.014697
NDUFV2	8.53e-06	0	0	1	0	0.014697
OLAH	8.55e-06	0	0	1	0	0.014702
LY6G5B	8.57e-06	0	0	1	0	0.014707
CDKN1C	8.59e-06	0	0	1	0	0.014717
TMEM68	8.64e-06	0	0	1	0	0.014727
DUSP28	8.66e-06	0	0	1	0	0.014737
CENPK	8.76e-06	0	0	1	0	0.014752
EMP2	8.78e-06	0	0	1	0	0.014767
NPM2	8.8e-06	0	0	1	0	0.014777
STX8	8.81e-06	0	0	1	0	0.014787
TM4SF4	8.83e-06	0	0	1	0	0.014792
MRPL47	8.84e-06	0	0	1	0	0.014797
GAMT	8.89e-06	0	0	1	0	0.014807
PPP1R27	8.91e-06	0	0	1	0	0.014817
TPM4	8.91e-06	0	0	1	0	0.014817
FBXO45	8.93e-06	0	0	1	0	0.014822
C8orf37	9.03e-06	0	0	1	0	0.014837
ZG16B	9.15e-06	0	0	1	0	0.014846
ABHD12B	9.23e-06	0	0	1	0	0.014851
UCHL1	9.27e-06	0	0	1	0	0.014856
PPP1R2	9.3e-06	0	0	1	0	0.014866
LCN12	9.31e-06	0	0	1	0	0.014871
FRA10AC1	9.4e-06	0	0	1	0	0.014876
CRABP1	9.42e-06	0	0	1	0	0.014881
GZMA	9.43e-06	0	0	1	0	0.014891
NIT1	9.53e-06	0	0	1	0	0.014906
RCN2	9.6e-06	0	0	1	0	0.014916
MRRF	9.62e-06	0	0	1	0	0.014926
MRPS23	9.66e-06	0	0	1	0	0.014931
PPIC	9.67e-06	0	0	1	0	0.014941
GZMK	9.7e-06	0	0	1	0	0.014951
RSPO3	9.72e-06	0	0	1	0	0.014956
METTL7A	9.76e-06	0	0	1	0	0.014966
GLYAT	9.78e-06	0	0	1	0	0.014971
GRXCR2	9.79e-06	0	0	1	0	0.014976
HSPB1	9.8e-06	0	0	1	0	0.014981
DKK4	9.83e-06	0	0	1	0	0.014992
EFHD1	9.86e-06	0	0	1	0	0.014997
MS4A1	9.88e-06	0	0	1	0	0.015002
RNF183	9.9e-06	0	0	1	0	0.015007
PTGDR2	9.96e-06	0	0	1	0	0.015022
HAUS1	1e-05	0	0	1	0	0.015037
TMEM186	1.002e-05	0	0	1	0	0.015042
TMEM200B	1.008e-05	0	0	1	0	0.015047
BAMBI	1.009e-05	0	0	1	0	0.015052
C19orf52	1.011e-05	0	0	1	0	0.015062
OR7A17	1.016e-05	0	0	1	0	0.015067
ARL11	1.017e-05	0	0	1	0	0.015072
U2AF1L4	1.021e-05	0	0	1	0	0.015082
FOXI2	1.022e-05	0	0	1	0	0.015087
DOHH	1.023e-05	0	0	1	0	0.015091
SPDYA	1.032e-05	0	0	1	0	0.015111
COQ10A	1.032e-05	0	0	1	0	0.015111
MXD1	1.033e-05	0	0	1	0	0.015116
OR8D4	1.035e-05	0	0	1	0	0.015121
CCDC134	1.036e-05	0	0	1	0	0.015126
ID1	1.038e-05	0	0	1	0	0.015131
SUDS3	1.043e-05	0	0	1	0	0.015141
NSMCE4A	1.045e-05	0	0	1	0	0.015146
FHL5	1.046e-05	0	0	1	0	0.015151
SLC35A3	1.047e-05	0	0	1	0	0.015156
VPS26A	1.051e-05	0	0	1	0	0.015161
EIF2S2	1.053e-05	0	0	1	0	0.015166
OR5P3	1.054e-05	0	0	1	0	0.015171
TNFAIP8L3	1.056e-05	0	0	1	0	0.015176
STX5	1.057e-05	0	0	1	0	0.015181
C8orf46	1.058e-05	0	0	1	0	0.015191
METTL18	1.058e-05	0	0	1	0	0.015191
CDCA3	1.06e-05	0	0	1	0	0.015196
OR51L1	1.061e-05	0	0	1	0	0.015206
SELL	1.062e-05	0	0	1	0	0.015211
FBXO16	1.063e-05	0	0	1	0	0.015216
ANKRA2	1.069e-05	0	0	1	0	0.01524
OR4K17	1.072e-05	0	0	1	0	0.015246
TMEM176B	1.073e-05	0	0	1	0	0.015251
MRAS	1.076e-05	0	0	1	0	0.015256
DNASE2B	1.079e-05	0	0	1	0	0.015266
C2orf70	1.079e-05	0	0	1	0	0.015266
SNX21	1.082e-05	0	0	1	0	0.015271
FAM57A	1.086e-05	0	0	1	0	0.015286
DHRS11	1.087e-05	0	0	1	0	0.015291
FBXO17	1.091e-05	0	0	1	0	0.015306
OR2M7	1.093e-05	0	0	1	0	0.015316
ANXA10	1.094e-05	0	0	1	0	0.015326
NNMT	1.094e-05	0	0	1	0	0.015326
STOM	1.095e-05	0	0	1	0	0.015331
MAFG	1.097e-05	0	0	1	0	0.015341
ZNF414	1.097e-05	0	0	1	0	0.015341
PEMT	1.099e-05	0	0	1	0	0.015356
RNF212	1.103e-05	0	0	1	0	0.015366
GPR82	1.103e-05	0	0	1	0	0.015366
FBXO8	1.104e-05	0	0	1	0	0.015371
CEACAM4	1.105e-05	0	0	1	0	0.015376
BRMS1	1.111e-05	0	0	1	0	0.015391
CRYBA4	1.111e-05	0	0	1	0	0.015391
LRRC19	1.112e-05	0	0	1	0	0.015406
GTF2H3	1.112e-05	0	0	1	0	0.015406
ASB18	1.112e-05	0	0	1	0	0.015406
AEBP2	1.115e-05	0	0	1	0	0.015421
SDR16C5	1.118e-05	0	0	1	0	0.015426
GSG1L	1.119e-05	0	0	1	0	0.015431
SAMD1	1.12e-05	0	0	1	0	0.015435
TWF1	1.124e-05	0	0	1	0	0.015441
PPP1CB	1.129e-05	0	0	1	0	0.015451
OR6K3	1.134e-05	0	0	1	0	0.015456
MDFI	1.137e-05	0	0	1	0	0.015466
NEUROD4	1.138e-05	0	0	1	0	0.015471
EVPLL	1.14e-05	0	0	1	0	0.01548
OR2H2	1.141e-05	0	0	1	0	0.015485
XAF1	1.145e-05	0	0	1	0	0.015495
MPDU1	1.149e-05	0	0	1	0	0.0155
AKR1C4	1.15e-05	0	0	1	0	0.015505
ASCC1	1.151e-05	0	0	1	0	0.015509
TMEM215	1.156e-05	0	0	1	0	0.015514
TMEM101	1.163e-05	0	0	1	0	0.015524
XKR9	1.163e-05	0	0	1	0	0.015524
ISPD	1.181e-05	0	0	1	0	0.015539
GJB2	1.189e-05	0	0	1	0	0.015549
TOMM34	1.191e-05	0	0	1	0	0.015569
CEBPB	1.191e-05	0	0	1	0	0.015569
RAD51	1.191e-05	0	0	1	0	0.015569
APH1A	1.192e-05	0	0	1	0	0.015579
OTUB2	1.192e-05	0	0	1	0	0.015579
PRNP	1.193e-05	0	0	1	0	0.015584
HVCN1	1.194e-05	0	0	1	0	0.015589
MAD2L1BP	1.198e-05	0	0	1	0	0.015594
CD7	1.199e-05	0	0	1	0	0.015598
OR52I1	1.204e-05	0	0	1	0	0.015613
OR6F1	1.205e-05	0	0	1	0	0.015618
TNMD	1.208e-05	0	0	1	0	0.015634
KIAA1644	1.211e-05	0	0	1	0	0.015649
OR5M11	1.213e-05	0	0	1	0	0.015654
SLC25A52	1.226e-05	0	0	1	0	0.015674
RRM2B	1.229e-05	0	0	1	0	0.015679
NXPH3	1.236e-05	0	0	1	0	0.015693
MSX2	1.237e-05	0	0	1	0	0.015699
PEF1	1.24e-05	0	0	1	0	0.015704
PECR	1.243e-05	0	0	1	0	0.015709
C7orf57	1.245e-05	0	0	1	0	0.015718
MXI1	1.253e-05	0	0	1	0	0.015728
UGCG	1.256e-05	0	0	1	0	0.015743
C17orf75	1.256e-05	0	0	1	0	0.015743
SLC39A9	1.258e-05	0	0	1	0	0.015748
HLA-DRB1	1.26e-05	0	0	1	0	0.015753
LYPD5	1.262e-05	0	0	1	0	0.015758
PSG11	1.263e-05	0	0	1	0	0.015763
RD3	1.267e-05	0	0	1	0	0.015768
EXOSC2	1.268e-05	0	0	1	0	0.015773
BLVRA	1.275e-05	0	0	1	0	0.015788
FCGR2A	1.276e-05	0	0	1	0	0.015798
AMD1	1.276e-05	0	0	1	0	0.015798
UBE2J1	1.28e-05	0	0	1	0	0.015813
ACER1	1.28e-05	0	0	1	0	0.015813
KIAA1191	1.282e-05	0	0	1	0	0.015818
OXGR1	1.284e-05	0	0	1	0	0.015837
OLA1	1.284e-05	0	0	1	0	0.015837
OR8A1	1.284e-05	0	0	1	0	0.015837
PSMA7	1.294e-05	0	0	1	0	0.015862
TNIP3	1.297e-05	0	0	1	0	0.015872
RFC3	1.297e-05	0	0	1	0	0.015872
FHL2	1.303e-05	0	0	1	0	0.015877
POLR2E	1.305e-05	0	0	1	0	0.015887
TMEM59	1.305e-05	0	0	1	0	0.015887
SMPDL3A	1.309e-05	0	0	1	0	0.015902
SCAMP2	1.309e-05	0	0	1	0	0.015902
IST1	1.324e-05	0	0	1	0	0.015917
PPP4R2	1.329e-05	0	0	1	0	0.015932
PPA2	1.335e-05	0	0	1	0	0.015947
CDK4	1.335e-05	0	0	1	0	0.015947
OMD	1.338e-05	0	0	1	0	0.015957
BTN3A1	1.338e-05	0	0	1	0	0.015957
FIGF	1.34e-05	0	0	1	0	0.015967
CLPP	1.341e-05	0	0	1	0	0.015973
ANKRD32	1.342e-05	0	0	1	0	0.015982
SPATA17	1.352e-05	0	0	1	0	0.015992
ZNF703	1.355e-05	0	0	1	0	0.015997
RNPS1	1.358e-05	0	0	1	0	0.016002
OR2T2	1.359e-05	0	0	1	0	0.016007
ECHDC3	1.36e-05	0	0	1	0	0.016012
ASB12	1.361e-05	0	0	1	0	0.016018
HAUS4	1.365e-05	0	0	1	0	0.016033
BCAT1	1.367e-05	0	0	1	0	0.016038
OR2C1	1.369e-05	0	0	1	0	0.016042
LRRC52	1.371e-05	0	0	1	0	0.016047
HLA-DOA	1.375e-05	0	0	1	0	0.016052
WDR31	1.376e-05	0	0	1	0	0.016067
ACTR6	1.376e-05	0	0	1	0	0.016067
NDRG3	1.376e-05	0	0	1	0	0.016067
HSD11B1L	1.378e-05	0	0	1	0	0.016072
LAT	1.38e-05	0	0	1	0	0.016077
MOB2	1.381e-05	0	0	1	0	0.016087
CD320	1.381e-05	0	0	1	0	0.016087
CISH	1.387e-05	0	0	1	0	0.016092
RFC4	1.388e-05	0	0	1	0	0.016097
KLK11	1.389e-05	0	0	1	0	0.016107
CYB5R3	1.389e-05	0	0	1	0	0.016107
TMX2	1.392e-05	0	0	1	0	0.016112
LRCH2	1.397e-05	0	0	1	0	0.016122
GIPC3	1.399e-05	0	0	1	0	0.016127
CFD	1.406e-05	0	0	1	0	0.016136
MAMSTR	1.407e-05	0	0	1	0	0.016146
REM1	1.408e-05	0	0	1	0	0.016166
MRPL2	1.408e-05	0	0	1	0	0.016166
EXOSC3	1.408e-05	0	0	1	0	0.016166
KCNK12	1.408e-05	0	0	1	0	0.016166
POU5F1B	1.41e-05	0	0	1	0	0.016171
APEX1	1.412e-05	0	0	1	0	0.016176
MNDA	1.416e-05	0	0	1	0	0.016181
LPPR1	1.42e-05	0	0	1	0	0.016186
KRTAP10-5	1.422e-05	0	0	1	0	0.016196
WDR12	1.422e-05	0	0	1	0	0.016196
GIPC2	1.423e-05	0	0	1	0	0.016201
MEPE	1.431e-05	0	0	1	0	0.016225
OR2T12	1.431e-05	0	0	1	0	0.016225
NDUFA10	1.436e-05	0	0	1	0	0.016235
ZNF639	1.439e-05	0	0	1	0	0.01625
TTC29	1.439e-05	0	0	1	0	0.01625
EIF3H	1.446e-05	0	0	1	0	0.016255
FKBPL	1.448e-05	0	0	1	0	0.01626
PRPF38A	1.452e-05	0	0	1	0	0.016275
FAM81A	1.452e-05	0	0	1	0	0.016275
ZDHHC18	1.452e-05	0	0	1	0	0.016275
ATP1B4	1.46e-05	0	0	1	0	0.01629
MAS1	1.465e-05	0	0	1	0	0.016295
SIRT5	1.467e-05	0	0	1	0	0.0163
CLN6	1.473e-05	0	0	1	0	0.016305
SLC25A1	1.48e-05	0	0	1	0	0.016315
ZCCHC5	1.482e-05	0	0	1	0	0.01632
AQP3	1.487e-05	0	0	1	0	0.01634
PYCR2	1.487e-05	0	0	1	0	0.01634
IGLON5	1.49e-05	0	0	1	0	0.01635
RXRG	1.49e-05	0	0	1	0	0.01635
WIPF3	1.495e-05	0	0	1	0	0.01636
ASB7	1.495e-05	0	0	1	0	0.01636
SERHL2	1.497e-05	0	0	1	0	0.01637
PPP1R36	1.497e-05	0	0	1	0	0.01637
CCDC7	1.498e-05	0	0	1	0	0.016375
OR13J1	1.501e-05	0	0	1	0	0.016384
SH2D4B	1.502e-05	0	0	1	0	0.01639
OR2B11	1.503e-05	0	0	1	0	0.016395
WDR92	1.504e-05	0	0	1	0	0.0164
OXSM	1.505e-05	0	0	1	0	0.016405
SERPINB2	1.506e-05	0	0	1	0	0.016415
PEX26	1.506e-05	0	0	1	0	0.016415
C1QL3	1.508e-05	0	0	1	0	0.016424
LRR1	1.508e-05	0	0	1	0	0.016424
GDE1	1.513e-05	0	0	1	0	0.016429
GPN1	1.515e-05	0	0	1	0	0.016434
CYTIP	1.516e-05	0	0	1	0	0.01644
EXOSC4	1.522e-05	0	0	1	0	0.016445
GPANK1	1.523e-05	0	0	1	0	0.01645
FGG	1.526e-05	0	0	1	0	0.016455
TPSD1	1.527e-05	0	0	1	0	0.01646
MYEOV	1.531e-05	0	0	1	0	0.016469
EFNB1	1.534e-05	0	0	1	0	0.01648
DCAF17	1.536e-05	0	0	1	0	0.016485
STK32A	1.539e-05	0	0	1	0	0.016495
DHRS4	1.539e-05	0	0	1	0	0.016495
ORC5	1.546e-05	0	0	1	0	0.016505
DONSON	1.547e-05	0	0	1	0	0.016525
RAD51D	1.547e-05	0	0	1	0	0.016525
EIF3E	1.548e-05	0	0	1	0	0.016535
ASB13	1.552e-05	0	0	1	0	0.01654
GPR63	1.558e-05	0	0	1	0	0.016545
SKA3	1.559e-05	0	0	1	0	0.01655
SLC2A4RG	1.566e-05	0	0	1	0	0.016555
DNTTIP1	1.567e-05	0	0	1	0	0.01656
APOA1BP	1.574e-05	0	0	1	0	0.01657
CHPT1	1.575e-05	0	0	1	0	0.016575
FCRL6	1.576e-05	0	0	1	0	0.01658
TMPRSS5	1.585e-05	0	0	1	0	0.016584
PCBP3	1.588e-05	0	0	1	0	0.016589
ZFP3	1.589e-05	0	0	1	0	0.016599
NAMPT	1.592e-05	0	0	1	0	0.016609
SIRPG	1.592e-05	0	0	1	0	0.016609
TUFT1	1.594e-05	0	0	1	0	0.016614
ZNF239	1.596e-05	0	0	1	0	0.016624
GPA33	1.599e-05	0	0	1	0	0.016629
TRDN	1.601e-05	0	0	1	0	0.016639
TASP1	1.603e-05	0	0	1	0	0.016649
MTRF1	1.604e-05	0	0	1	0	0.016654
INO80B	1.608e-05	0	0	1	0	0.016669
LRRC6	1.612e-05	0	0	1	0	0.016674
MGAT4C	1.615e-05	0	0	1	0	0.016679
PARP16	1.616e-05	0	0	1	0	0.016684
SERINC1	1.619e-05	0	0	1	0	0.016694
FAM181A	1.622e-05	0	0	1	0	0.016704
EXOSC9	1.623e-05	0	0	1	0	0.016709
AKT3	1.624e-05	0	0	1	0	0.016714
WDR86	1.627e-05	0	0	1	0	0.016729
ZSCAN30	1.633e-05	0	0	1	0	0.016739
CCDC101	1.634e-05	0	0	1	0	0.016749
CDX2	1.634e-05	0	0	1	0	0.016749
ETFB	1.648e-05	0	0	1	0	0.016788
PLAUR	1.648e-05	0	0	1	0	0.016788
SLC10A2	1.649e-05	0	0	1	0	0.016798
FGL2	1.649e-05	0	0	1	0	0.016798
ERGIC1	1.656e-05	0	0	1	0	0.016818
ZNF577	1.656e-05	0	0	1	0	0.016818
ACBD3	1.657e-05	0	0	1	0	0.016823
GGT6	1.659e-05	0	0	1	0	0.016848
WEE1	1.662e-05	0	0	1	0	0.016858
SGPP1	1.663e-05	0	0	1	0	0.016863
CPQ	1.668e-05	0	0	1	0	0.016877
STAC	1.669e-05	0	0	1	0	0.016887
MICB	1.669e-05	0	0	1	0	0.016887
TEAD1	1.67e-05	0	0	1	0	0.016892
RCL1	1.672e-05	0	0	1	0	0.016902
CYB5D2	1.673e-05	0	0	1	0	0.016907
LRRC71	1.679e-05	0	0	1	0	0.016917
GSK3A	1.681e-05	0	0	1	0	0.016922
SRP54	1.684e-05	0	0	1	0	0.016932
PELI1	1.684e-05	0	0	1	0	0.016932
TRIM21	1.691e-05	0	0	1	0	0.016943
PSG3	1.696e-05	0	0	1	0	0.016948
ACAA1	1.699e-05	0	0	1	0	0.016957
TTC14	1.703e-05	0	0	1	0	0.016982
TMEM26	1.703e-05	0	0	1	0	0.016982
TTC23	1.703e-05	0	0	1	0	0.016982
IRF3	1.706e-05	0	0	1	0	0.016992
CPOX	1.706e-05	0	0	1	0	0.016992
PAH	1.707e-05	0	0	1	0	0.016998
UGT2A3	1.71e-05	0	0	1	0	0.017008
TMEM25	1.714e-05	0	0	1	0	0.017018
ZNF708	1.717e-05	0	0	1	0	0.017022
HOXA13	1.718e-05	0	0	1	0	0.017032
FBXW2	1.721e-05	0	0	1	0	0.017042
ZNF524	1.721e-05	0	0	1	0	0.017042
RAPSN	1.723e-05	0	0	1	0	0.017047
ZNF365	1.724e-05	0	0	1	0	0.017057
STK4	1.728e-05	0	0	1	0	0.017072
OAT	1.729e-05	0	0	1	0	0.017082
DLD	1.736e-05	0	0	1	0	0.017092
ESAM	1.739e-05	0	0	1	0	0.017108
SERPINB6	1.739e-05	0	0	1	0	0.017108
ZNF449	1.744e-05	0	0	1	0	0.017123
FAM122A	1.747e-05	0	0	1	0	0.017133
PRAMEF4	1.748e-05	0	0	1	0	0.017137
CCNK	1.752e-05	0	0	1	0	0.017152
ANTXR2	1.756e-05	0	0	1	0	0.017157
PAPD5	1.759e-05	0	0	1	0	0.017162
KCNAB2	1.76e-05	0	0	1	0	0.017167
ZNF20	1.763e-05	0	0	1	0	0.017177
TXNDC5	1.767e-05	0	0	1	0	0.017187
PDK2	1.77e-05	0	0	1	0	0.017192
CCDC17	1.771e-05	0	0	1	0	0.017202
MOGAT3	1.771e-05	0	0	1	0	0.017202
PNKD	1.773e-05	0	0	1	0	0.017207
LMNB1	1.777e-05	0	0	1	0	0.017217
CYP3A5	1.78e-05	0	0	1	0	0.017222
TMEM82	1.782e-05	0	0	1	0	0.017232
KIF25	1.784e-05	0	0	1	0	0.017237
SERPINA5	1.785e-05	0	0	1	0	0.017247
ZNF155	1.787e-05	0	0	1	0	0.017252
CNTFR	1.793e-05	0	0	1	0	0.017267
SLC35C2	1.794e-05	0	0	1	0	0.017272
P2RY4	1.795e-05	0	0	1	0	0.017286
KLF1	1.795e-05	0	0	1	0	0.017286
TOR3A	1.795e-05	0	0	1	0	0.017286
AMY2B	1.796e-05	0	0	1	0	0.017296
CRLF3	1.796e-05	0	0	1	0	0.017296
SGCE	1.799e-05	0	0	1	0	0.017306
CRISPLD1	1.799e-05	0	0	1	0	0.017306
TBX15	1.806e-05	0	0	1	0	0.017316
TEKT1	1.811e-05	0	0	1	0	0.017331
PPP1R7	1.815e-05	0	0	1	0	0.017336
TALDO1	1.818e-05	0	0	1	0	0.017341
SFXN5	1.819e-05	0	0	1	0	0.017351
OXSR1	1.82e-05	0	0	1	0	0.01737
ZUFSP	1.82e-05	0	0	1	0	0.01737
TRIM22	1.82e-05	0	0	1	0	0.01737
NSRP1	1.821e-05	0	0	1	0	0.017375
DMP1	1.822e-05	0	0	1	0	0.01738
SERINC3	1.824e-05	0	0	1	0	0.017385
NOP58	1.825e-05	0	0	1	0	0.017396
PNLIP	1.825e-05	0	0	1	0	0.017396
CAGE1	1.826e-05	0	0	1	0	0.017401
CCDC38	1.829e-05	0	0	1	0	0.017406
HOXD4	1.844e-05	0	0	1	0	0.01743
CCDC106	1.856e-05	0	0	1	0	0.017441
FDPS	1.858e-05	0	0	1	0	0.017456
SPDEF	1.859e-05	0	0	1	0	0.017466
LMBR1	1.859e-05	0	0	1	0	0.017466
SLC22A18	1.869e-05	0	0	1	0	0.017476
UAP1L1	1.872e-05	0	0	1	0	0.017481
PPP3CC	1.874e-05	0	0	1	0	0.017491
ICA1	1.877e-05	0	0	1	0	0.01751
SMAD6	1.877e-05	0	0	1	0	0.01751
CADM3	1.877e-05	0	0	1	0	0.01751
CLDN5	1.882e-05	0	0	1	0	0.01752
RXFP4	1.885e-05	0	0	1	0	0.017525
TOR1B	1.892e-05	0	0	1	0	0.017535
MTA3	1.894e-05	0	0	1	0	0.01754
FMO4	1.902e-05	0	0	1	0	0.017555
UHMK1	1.906e-05	0	0	1	0	0.017565
DEPTOR	1.909e-05	0	0	1	0	0.017569
NAAA	1.911e-05	0	0	1	0	0.017574
SPOCK2	1.913e-05	0	0	1	0	0.017584
BPIFC	1.914e-05	0	0	1	0	0.017594
NAGA	1.926e-05	0	0	1	0	0.017619
ZNF221	1.931e-05	0	0	1	0	0.017629
ENO2	1.932e-05	0	0	1	0	0.017649
RPS6KB1	1.932e-05	0	0	1	0	0.017649
TESPA1	1.932e-05	0	0	1	0	0.017649
FBXO3	1.938e-05	0	0	1	0	0.017654
DCLRE1C	1.942e-05	0	0	1	0	0.017673
ZNF681	1.944e-05	0	0	1	0	0.017678
CDK10	1.955e-05	0	0	1	0	0.017703
SERPINE1	1.956e-05	0	0	1	0	0.017713
NFE2L3	1.959e-05	0	0	1	0	0.017718
KBTBD3	1.961e-05	0	0	1	0	0.017723
ENTPD3	1.967e-05	0	0	1	0	0.017732
VAT1	1.974e-05	0	0	1	0	0.017737
ACTR3B	1.979e-05	0	0	1	0	0.017747
CCDC64	1.982e-05	0	0	1	0	0.017758
MTMR2	1.983e-05	0	0	1	0	0.017763
RUVBL1	1.986e-05	0	0	1	0	0.017772
HEY2	1.986e-05	0	0	1	0	0.017772
MKX	1.987e-05	0	0	1	0	0.017777
PAX6	1.99e-05	0	0	1	0	0.017782
ELK1	1.991e-05	0	0	1	0	0.017787
NARF	1.992e-05	0	0	1	0	0.017792
ADCYAP1R1	1.994e-05	0	0	1	0	0.017802
ZNF571	1.996e-05	0	0	1	0	0.017807
GABRG3	1.997e-05	0	0	1	0	0.017812
CFHR5	1.999e-05	0	0	1	0	0.017816
ANKRD10	2e-05	0	0	1	0	0.017826
CLK4	2.002e-05	0	0	1	0	0.017836
YJEFN3	2.003e-05	0	0	1	0	0.017851
CDSN	2.004e-05	0	0	1	0	0.017856
SLC22A10	2.005e-05	0	0	1	0	0.017861
TUBA1C	2.02e-05	0	0	1	0	0.017881
CXCR3	2.02e-05	0	0	1	0	0.017881
DHDH	2.024e-05	0	0	1	0	0.017891
RNF39	2.026e-05	0	0	1	0	0.017911
MUM1L1	2.026e-05	0	0	1	0	0.017911
RXFP1	2.026e-05	0	0	1	0	0.017911
ME2	2.026e-05	0	0	1	0	0.017911
CCDC155	2.029e-05	0	0	1	0	0.017915
SREK1	2.031e-05	0	0	1	0	0.017925
C9orf114	2.036e-05	0	0	1	0	0.017935
FAR2	2.04e-05	0	0	1	0	0.01795
ZNF527	2.041e-05	0	0	1	0	0.01796
ARNTL2	2.043e-05	0	0	1	0	0.01797
C3orf17	2.044e-05	0	0	1	0	0.017975
CCT4	2.045e-05	0	0	1	0	0.01798
RSAD1	2.047e-05	0	0	1	0	0.01799
SQLE	2.049e-05	0	0	1	0	0.017995
GNB2	2.05e-05	0	0	1	0	0.018
AHCYL1	2.052e-05	0	0	1	0	0.018005
NR2C1	2.064e-05	0	0	1	0	0.01803
HAPLN2	2.065e-05	0	0	1	0	0.018035
MAGEE2	2.083e-05	0	0	1	0	0.018054
TBC1D10B	2.085e-05	0	0	1	0	0.018064
ODC1	2.088e-05	0	0	1	0	0.018069
RGS11	2.092e-05	0	0	1	0	0.018079
ENAH	2.092e-05	0	0	1	0	0.018079
GMPPA	2.097e-05	0	0	1	0	0.018088
GALNT12	2.099e-05	0	0	1	0	0.018098
CREB3L1	2.103e-05	0	0	1	0	0.018103
DYRK3	2.105e-05	0	0	1	0	0.018108
GNA15	2.107e-05	0	0	1	0	0.018113
PPM1F	2.108e-05	0	0	1	0	0.018118
ZP4	2.109e-05	0	0	1	0	0.018123
GBP7	2.11e-05	0	0	1	0	0.018128
CECR1	2.114e-05	0	0	1	0	0.018133
ARRDC2	2.116e-05	0	0	1	0	0.018143
CABLES2	2.117e-05	0	0	1	0	0.018148
POU3F3	2.119e-05	0	0	1	0	0.018153
IVD	2.12e-05	0	0	1	0	0.018158
STAC2	2.122e-05	0	0	1	0	0.018169
CUZD1	2.125e-05	0	0	1	0	0.018179
SMAD9	2.127e-05	0	0	1	0	0.018184
PLIN5	2.129e-05	0	0	1	0	0.018189
CPE	2.131e-05	0	0	1	0	0.018193
ZNF354A	2.132e-05	0	0	1	0	0.018203
KRT33A	2.132e-05	0	0	1	0	0.018203
LIN9	2.145e-05	0	0	1	0	0.018238
ABHD16B	2.148e-05	0	0	1	0	0.018248
CCDC86	2.154e-05	0	0	1	0	0.018253
CYP21A2	2.155e-05	0	0	1	0	0.018258
GLCE	2.156e-05	0	0	1	0	0.018263
LILRA3	2.157e-05	0	0	1	0	0.018268
DYRK4	2.158e-05	0	0	1	0	0.018278
ZMYM5	2.158e-05	0	0	1	0	0.018278
KIAA0513	2.166e-05	0	0	1	0	0.018288
MTMR6	2.167e-05	0	0	1	0	0.018298
MFSD4	2.167e-05	0	0	1	0	0.018298
TPTE	2.169e-05	0	0	1	0	0.018308
ZNF879	2.17e-05	0	0	1	0	0.018313
IVNS1ABP	2.171e-05	0	0	1	0	0.018323
IFRD2	2.172e-05	0	0	1	0	0.018328
CHRDL2	2.183e-05	0	0	1	0	0.018357
PRDM12	2.184e-05	0	0	1	0	0.018362
SHCBP1L	2.185e-05	0	0	1	0	0.018367
CASC1	2.187e-05	0	0	1	0	0.018372
ASB15	2.188e-05	0	0	1	0	0.018377
PALM	2.195e-05	0	0	1	0	0.018387
PPM1J	2.196e-05	0	0	1	0	0.018392
ELK3	2.2e-05	0	0	1	0	0.018397
ETV5	2.203e-05	0	0	1	0	0.018402
KLHL9	2.204e-05	0	0	1	0	0.018412
SNAP47	2.204e-05	0	0	1	0	0.018412
SKIL	2.205e-05	0	0	1	0	0.018417
ASNSD1	2.209e-05	0	0	1	0	0.018427
TFEB	2.209e-05	0	0	1	0	0.018427
AMN	2.212e-05	0	0	1	0	0.018451
ZNF823	2.212e-05	0	0	1	0	0.018451
KIF2A	2.213e-05	0	0	1	0	0.018456
ARHGEF9	2.219e-05	0	0	1	0	0.018472
PRPF19	2.219e-05	0	0	1	0	0.018472
NAPSA	2.228e-05	0	0	1	0	0.018491
FCHO2	2.23e-05	0	0	1	0	0.018496
CHM	2.234e-05	0	0	1	0	0.018501
SH3BP5L	2.236e-05	0	0	1	0	0.018506
ATF7IP2	2.239e-05	0	0	1	0	0.018521
SUZ12	2.239e-05	0	0	1	0	0.018521
NEURL1B	2.24e-05	0	0	1	0	0.018526
IFT80	2.244e-05	0	0	1	0	0.018531
G2E3	2.245e-05	0	0	1	0	0.018536
ST7	2.25e-05	0	0	1	0	0.018571
GABRA4	2.25e-05	0	0	1	0	0.018571
FAM53A	2.25e-05	0	0	1	0	0.018571
WNT1	2.262e-05	0	0	1	0	0.018586
FEM1C	2.262e-05	0	0	1	0	0.018586
ACSM2A	2.263e-05	0	0	1	0	0.018591
NPEPL1	2.276e-05	0	0	1	0	0.018606
GABRA5	2.283e-05	0	0	1	0	0.018626
CTPS2	2.286e-05	0	0	1	0	0.018636
FOLH1	2.286e-05	0	0	1	0	0.018636
FAM65B	2.288e-05	0	0	1	0	0.018641
LPCAT2	2.292e-05	0	0	1	0	0.018651
MESDC1	2.295e-05	0	0	1	0	0.018656
MELK	2.298e-05	0	0	1	0	0.018666
SPATS2L	2.308e-05	0	0	1	0	0.018676
MAK	2.312e-05	0	0	1	0	0.018701
SETDB2	2.312e-05	0	0	1	0	0.018701
RECQL	2.312e-05	0	0	1	0	0.018701
MLYCD	2.314e-05	0	0	1	0	0.018711
ZDHHC17	2.315e-05	0	0	1	0	0.018726
KIAA0020	2.315e-05	0	0	1	0	0.018726
PCCB	2.319e-05	0	0	1	0	0.018736
RHOT1	2.321e-05	0	0	1	0	0.018746
MARVELD2	2.322e-05	0	0	1	0	0.018756
CLEC18C	2.322e-05	0	0	1	0	0.018756
ALS2CR11	2.323e-05	0	0	1	0	0.018765
MMP21	2.323e-05	0	0	1	0	0.018765
SP5	2.325e-05	0	0	1	0	0.018775
MTPAP	2.327e-05	0	0	1	0	0.01878
ZSCAN1	2.329e-05	0	0	1	0	0.018785
SMPDL3B	2.331e-05	0	0	1	0	0.01879
SHMT2	2.336e-05	0	0	1	0	0.0188
EOMES	2.337e-05	0	0	1	0	0.018805
REPS2	2.343e-05	0	0	1	0	0.018814
S1PR2	2.351e-05	0	0	1	0	0.018819
ATG14	2.353e-05	0	0	1	0	0.018824
TEKT3	2.357e-05	0	0	1	0	0.018834
ARSA	2.368e-05	0	0	1	0	0.018854
SLC10A3	2.368e-05	0	0	1	0	0.018854
ZNF43	2.369e-05	0	0	1	0	0.018864
OPRL1	2.376e-05	0	0	1	0	0.018869
FAM69B	2.378e-05	0	0	1	0	0.018874
RNF103	2.383e-05	0	0	1	0	0.018884
NUFIP2	2.383e-05	0	0	1	0	0.018884
ZNF652	2.4e-05	0	0	1	0	0.018904
BTN3A3	2.403e-05	0	0	1	0	0.018914
ZNF267	2.405e-05	0	0	1	0	0.018919
SBK1	2.409e-05	0	0	1	0	0.018929
EDNRB	2.409e-05	0	0	1	0	0.018929
SCLY	2.414e-05	0	0	1	0	0.018934
BANK1	2.426e-05	0	0	1	0	0.018959
SLC47A1	2.43e-05	0	0	1	0	0.018969
DENND1B	2.431e-05	0	0	1	0	0.018974
DDX56	2.434e-05	0	0	1	0	0.018979
WIPI2	2.437e-05	0	0	1	0	0.018989
PTGIS	2.438e-05	0	0	1	0	0.018994
DDX39A	2.44e-05	0	0	1	0	0.019004
ADAMTSL5	2.443e-05	0	0	1	0	0.019013
TRIM36	2.444e-05	0	0	1	0	0.019018
HLA-B	2.45e-05	0	0	1	0	0.019038
HPDL	2.452e-05	0	0	1	0	0.019052
PDLIM7	2.452e-05	0	0	1	0	0.019052
CES5A	2.452e-05	0	0	1	0	0.019052
SEL1L2	2.454e-05	0	0	1	0	0.019057
FERMT2	2.455e-05	0	0	1	0	0.019062
C1orf106	2.456e-05	0	0	1	0	0.019067
SLC26A10	2.459e-05	0	0	1	0	0.019072
GCFC2	2.461e-05	0	0	1	0	0.019077
TPST2	2.462e-05	0	0	1	0	0.019082
GPR161	2.467e-05	0	0	1	0	0.019092
SYT12	2.471e-05	0	0	1	0	0.019097
CDK18	2.473e-05	0	0	1	0	0.019116
ZNF225	2.482e-05	0	0	1	0	0.019121
ADRA1A	2.487e-05	0	0	1	0	0.019126
KARS	2.49e-05	0	0	1	0	0.019136
FAF1	2.494e-05	0	0	1	0	0.019141
SLC1A4	2.511e-05	0	0	1	0	0.019172
SCMH1	2.513e-05	0	0	1	0	0.01918
NDUFS1	2.514e-05	0	0	1	0	0.019185
CHRND	2.515e-05	0	0	1	0	0.0192
CCDC61	2.515e-05	0	0	1	0	0.0192
NTNG1	2.524e-05	0	0	1	0	0.019215
FNBP1	2.527e-05	0	0	1	0	0.019225
DBF4B	2.527e-05	0	0	1	0	0.019225
DOLK	2.529e-05	0	0	1	0	0.01923
KRT84	2.532e-05	0	0	1	0	0.01924
KRT14	2.538e-05	0	0	1	0	0.019255
EPB41	2.538e-05	0	0	1	0	0.019255
C19orf26	2.542e-05	0	0	1	0	0.019265
TTYH3	2.543e-05	0	0	1	0	0.019275
FAM111B	2.543e-05	0	0	1	0	0.019275
SIGLEC5	2.546e-05	0	0	1	0	0.01928
PLD4	2.547e-05	0	0	1	0	0.019285
TRIM45	2.549e-05	0	0	1	0	0.01929
SRRM3	2.55e-05	0	0	1	0	0.0193
SHCBP1	2.55e-05	0	0	1	0	0.0193
GATA6	2.552e-05	0	0	1	0	0.019305
MYLK2	2.555e-05	0	0	1	0	0.019319
ZNF844	2.56e-05	0	0	1	0	0.019329
PRKG1	2.561e-05	0	0	1	0	0.019339
DMRT3	2.561e-05	0	0	1	0	0.019339
CORO2A	2.565e-05	0	0	1	0	0.019344
HIRIP3	2.566e-05	0	0	1	0	0.019349
CSRNP1	2.569e-05	0	0	1	0	0.019358
SLC37A2	2.569e-05	0	0	1	0	0.019358
ELL2	2.57e-05	0	0	1	0	0.019369
LBR	2.574e-05	0	0	1	0	0.019384
SNX8	2.578e-05	0	0	1	0	0.019388
HLA-F	2.582e-05	0	0	1	0	0.019393
FAM50B	2.587e-05	0	0	1	0	0.019416
GIPR	2.588e-05	0	0	1	0	0.019421
LEO1	2.589e-05	0	0	1	0	0.019426
STK40	2.591e-05	0	0	1	0	0.019441
GPR97	2.591e-05	0	0	1	0	0.019441
RHOBTB3	2.593e-05	0	0	1	0	0.019446
PAPOLB	2.6e-05	0	0	1	0	0.019456
LIPC	2.607e-05	0	0	1	0	0.019481
CYP4F2	2.608e-05	0	0	1	0	0.019486
LRIT1	2.614e-05	0	0	1	0	0.019491
ADAM20	2.62e-05	0	0	1	0	0.019506
STS	2.62e-05	0	0	1	0	0.019506
SLC22A2	2.623e-05	0	0	1	0	0.019516
SLC13A3	2.623e-05	0	0	1	0	0.019516
CCDC114	2.624e-05	0	0	1	0	0.019521
F11	2.628e-05	0	0	1	0	0.019531
TMEM184A	2.629e-05	0	0	1	0	0.019536
SHC2	2.631e-05	0	0	1	0	0.019541
HSPA9	2.634e-05	0	0	1	0	0.019551
CCDC39	2.639e-05	0	0	1	0	0.019561
LEPREL4	2.64e-05	0	0	1	0	0.019566
MTDH	2.646e-05	0	0	1	0	0.019581
RABGGTA	2.65e-05	0	0	1	0	0.019595
ZNF41	2.65e-05	0	0	1	0	0.019595
FBXL14	2.652e-05	0	0	1	0	0.0196
TMEM57	2.653e-05	0	0	1	0	0.019605
SEC23A	2.654e-05	0	0	1	0	0.01961
MUT	2.656e-05	0	0	1	0	0.019615
SOX7	2.661e-05	0	0	1	0	0.01963
PAPSS2	2.663e-05	0	0	1	0	0.019645
KCNA4	2.663e-05	0	0	1	0	0.019645
P2RX7	2.666e-05	0	0	1	0	0.01965
PUF60	2.672e-05	0	0	1	0	0.019665
ALDH1B1	2.672e-05	0	0	1	0	0.019665
ZNF226	2.679e-05	0	0	1	0	0.019689
MYCN	2.679e-05	0	0	1	0	0.019689
KLHL5	2.684e-05	0	0	1	0	0.019713
EPB41L5	2.686e-05	0	0	1	0	0.019718
SLC16A5	2.688e-05	0	0	1	0	0.019723
DPP10	2.689e-05	0	0	1	0	0.019729
AGAP5	2.69e-05	0	0	1	0	0.019733
WRAP73	2.691e-05	0	0	1	0	0.019738
OIT3	2.701e-05	0	0	1	0	0.019763
BUD13	2.705e-05	0	0	1	0	0.019773
ABHD15	2.708e-05	0	0	1	0	0.019783
ARHGAP36	2.708e-05	0	0	1	0	0.019783
FASTKD5	2.709e-05	0	0	1	0	0.019788
CCDC22	2.711e-05	0	0	1	0	0.019793
[truncated: 16,735 more rows]
