# Supplementary material for: Investigation of Pathogenic Genes in Chinese sporadic Hypertrophic Cardiomyopathy Patients by Whole Exome Sequencing
Source: Sci Rep. 2015 Nov 17;5:16609. doi: 10.1038/srep16609 (PMC4647833; doi:10.1038/srep16609)
Supplement: Supplementary Dataset 4 [file srep16609-s5.xls]

## Sheet: ToppGeneData_domain_interaction
Rank	GeneSymbol	GeneId	GO: Molecular Function Score	GO: Molecular Function pValue	GO: Biological Process Score	GO: Biological Process pValue	GO: Cellular Component Score	GO: Cellular Component pValue	Human Phenotype Score	Human Phenotype pValue	Mouse Phenotype Score	Mouse Phenotype pValue	Pathway Score	Pathway pValue	Pubmed Score	Pubmed pValue	Cytoband Score	Cytoband pValue	Transcription Factor Binding Site Score	Transcription Factor Binding Site pValue	Gene Family Score	Gene Family pValue	Coexpression Score	Coexpression pValue	Coexpression Atlas Score	Coexpression Atlas pValue	Computational Score	Computational pValue	MicroRNA Score	MicroRNA pValue	Drug Score	Drug pValue	Disease Score	Disease pValue	Average Score	Overall pValue
1	TTN	7273	0.999971	0.000654	1	0.0503597	0.999993	1e-06	1	1e-06	1	0.00196207	0.988311	0.00392413	1	0.00850229	0	0.500327	0.230232	0.0183126	-1	0.153041	0.997416	0.000654	0.999957	0.0058862	0	0.504905	0	0.499673	0.900736	0.0791367	0.991969	1e-06	0.744184	1.46e-12
2	RYR2	6262	0.969477	0.00327011	1	0.0503597	1	1e-06	0.999971	0.000654	1	0.00196207	1	0.00130804	1	0.00850229	0	0.500327	0	0.512099	-1	0.153041	0.65238	0.0392413	0.999792	0.00719425	0	0.504905	0	0.499673	1	0.00523218	0.999727	1e-06	0.708091	2.17e-10
3	NEB	4703	0.954058	0.0058862	1	0.0510137	0.999309	0.00196207	0.999727	0.00196207	0.98143	0.0130804	0.889408	0.00654022	1	0.00850229	0	0.500327	0	0.512099	-1	0.153041	0.956721	0.00327011	0.995255	0.0130804	0.987944	1e-06	0	0.499673	0.756669	0.113146	0	0.506867	0.713142	6.34e-08
4	OBSCN	84033	0.991923	0.00196207	1	0.0503597	1	1e-06	0.999998	1e-06	0.877388	0.0248528	0	0.516678	0.997959	0.0241988	0	0.500327	0.230232	0.0183126	-1	0.153041	0.40035	0.0941792	0.767852	0.0483976	-1	0.216481	0	0.499673	0.475956	0.16416	-1	0.18051	0.584661	1.87e-07
5	CMYA5	202333	0.37331	0.119686	0.999798	0.0824068	0.959665	0.0209287	0.999998	1e-06	0.999998	0.00196207	0.999998	0.00130804	0.995899	0.0261609	0	0.500327	0	0.512099	0	0.500327	0.83993	0.0117724	0.985127	0.0183126	-1	0.216481	0	0.499673	0.0464547	0.258339	-1	0.18051	0.490125	4.13e-06
6	PLAC4	191585	-1	0.395683	0.999998	0.0542838	0.999999	1e-06	0.999998	1e-06	0.999998	0.00196207	0.999998	0.00130804	0	0.619359	0	0.500327	-1	0.223676	-1	0.153041	0	0.596468	-1	0.426422	0	0.504905	0	0.499673	0	0.629169	-1	0.18051	0	5.56e-06
7	NES	10763	0.607435	0.0765206	0.997757	0.114454	0.455537	0.145847	0.999998	1e-06	0.999998	0.00196207	0.999998	0.00130804	0.113942	0.238718	0	0.500327	0	0.512099	-1	0.153041	0.998067	0.000654	0.394593	0.115108	-1	0.216481	0	0.499673	0.931866	0.0634402	0	0.506867	0.452436	7.06e-06
8	CAP1	10487	0.727145	0.0542838	1	0.0503597	0.65682	0.0987574	0.999998	1e-06	0.999998	0.00196207	0.565196	0.0124264	0.988602	0.0385873	0	0.500327	0.789991	0.00850229	-1	0.153041	0.320883	0.121648	0.799845	0.0464356	0	0.504905	0	0.499673	0.155825	0.258339	0	0.506867	0.506857	1.17e-05
9	CFLAR	8837	0.683938	0.0608241	1	0.0503597	0.282395	0.219097	0.999998	1e-06	0.999998	0.00196207	0	0.516678	0.999717	0.0170046	0	0.500327	-1	0.223676	-1	0.153041	0.856695	0.0104644	0.712208	0.058208	0	0.504905	0	0.499673	0.996446	0.0255069	0	0.506867	0.481861	2.98e-05
10	MYH15	22989	0.96089	0.00457816	0	0.660562	0.986918	0.00784827	0.999998	1e-06	0.999998	0.00196207	0.857965	0.00719425	0.920373	0.0608241	0	0.500327	-1	0.223676	-1	0.153041	0	0.596468	-1	0.426422	-1	0.216481	0	0.499673	0.191419	0.258339	-1	0.18051	0.475274	3.12e-05
11	SPTBN5	51332	0.988898	0.00196207	0.999986	0.0660562	0.971552	0.0137345	0.999998	1e-06	0.999998	0.00196207	0	0.516678	0	0.619359	0	0.500327	0	0.512099	-1	0.153041	0.70851	0.030085	0	0.614781	-1	0.216481	0	0.499673	0.980209	0.0444735	-1	0.18051	0.42483	3.68e-05
12	PLIN4	729359	-1	0.395683	0.999998	0.0542838	0.0311637	0.285808	0.999998	1e-06	0.680214	0.0398954	0.999998	0.00130804	0.247427	0.23087	0	0.500327	-1	0.223676	-1	0.153041	0.732238	0.0261609	0.998966	0.00784827	-1	0.216481	0	0.499673	0.395811	0.198169	-1	0.18051	0.482381	4.19e-05
13	ITPR1	3708	0.467949	0.0928712	1	0.0503597	0.999986	0.000654	0.290176	0.0549379	0.345379	0.0627861	0.878461	0.00654022	0.999995	0.0117724	0	0.500327	0	0.512099	-1	0.153041	0.92588	0.00523218	0.957788	0.0235448	0	0.504905	0	0.499673	1	0.00523218	0	0.506867	0.561016	5.92e-05
14	CACNA1G	8913	0.108185	0.18378	1	0.0503597	0.860608	0.0451275	0.999998	1e-06	0.955318	0.0183126	0.0973707	0.0333551	0.999546	0.0189666	0	0.500327	0	0.512099	0	0.500327	0.421111	0.0909091	0.872476	0.0385873	-1	0.216481	0	0.499673	0.996108	0.028123	0	0.506867	0.472624	6.47e-05
15	DNAH17	8632	0.80717	0.029431	1	0.0510137	0.735614	0.0725965	0.999998	1e-06	0.999998	0.00196207	0.999998	0.00130804	0	0.619359	0	0.500327	-1	0.223676	0	0.500327	0	0.596468	-1	0.426422	-1	0.216481	0	0.499673	0.85343	0.0915631	-1	0.18051	0.39874	7.13e-05
16	COL3A1	1281	0.591517	0.0791367	1	0.0510137	0.360239	0.194899	0.996017	0.00654022	0.903058	0.0228908	0.263582	0.0333551	0.999998	0.00915631	0	0.500327	0	0.512099	-1	0.153041	0.995578	0.00130804	0.999977	0.00457816	0	0.504905	0	0.499673	0.999693	0.0130804	0	0.506867	0.576588	0.000108
17	DGKQ	1609	0.828818	0.0255069	0.9979	0.113146	0.36962	0.191629	0.999998	1e-06	0.999998	0.00196207	0.0840298	0.0333551	0	0.619359	0	0.500327	-1	0.223676	-1	0.153041	0	0.596468	0.075064	0.204055	-1	0.216481	0	0.499673	0.999828	0.0124264	0	0.506867	0.345508	0.000144
18	DGKB	1607	0.743926	0.0457816	0.959748	0.168738	0.00096	0.358404	0.999998	1e-06	0.0374333	0.10399	0.0840298	0.0333551	0	0.619359	0	0.500327	0.230232	0.0183126	-1	0.153041	0	0.596468	0.999094	0.00784827	-1	0.216481	0	0.499673	0.999451	0.0156965	0	0.506867	0.343614	0.000147
19	PCMTD1	115294	0.01	0.277959	0.0759731	0.317201	0.00096	0.358404	0.999998	1e-06	0.999998	0.00196207	0.999998	0.00130804	0.219573	0.238718	0	0.500327	-1	0.223676	-1	0.153041	0	0.596468	0.975805	0.0189666	-1	0.216481	0	0.499673	0	0.629169	-1	0.18051	0.195667	0.000164
20	KRTAP4-5	85289	-1	0.395683	0.0992553	0.315893	0.681825	0.0909091	0.999998	1e-06	0.999998	0.00196207	0.999998	0.00130804	0	0.619359	0	0.500327	0.230232	0.0183126	-1	0.153041	0	0.596468	-1	0.426422	-1	0.216481	0	0.499673	0	0.629169	-1	0.18051	0.171376	0.000198
21	MACC1	346389	0.109817	0.168738	0.674855	0.260955	0.0194075	0.320471	0.999998	1e-06	0.999998	0.00196207	0.999998	0.00130804	0	0.619359	0	0.500327	0	0.512099	-1	0.153041	0	0.596468	0.890603	0.0333551	-1	0.216481	0	0.499673	0.231795	0.238718	-1	0.18051	0.244268	0.000201
22	RPS6KA6	27330	0.674594	0.0614781	0.99946	0.0935252	0.162105	0.244604	0.999998	1e-06	0.221376	0.0739045	0.905809	0.0058862	0.452446	0.166122	0	0.500327	0	0.512099	0	0.500327	0.124794	0.17397	0.647337	0.0680183	-1	0.216481	0	0.499673	0.995874	0.028123	-1	0.18051	0.45707	0.000203
23	SPECC1	92521	0	0.659254	0	0.660562	0.0194075	0.320471	0.999998	1e-06	0.999998	0.00196207	0.999998	0.00130804	0.475419	0.160889	0	0.500327	-1	0.223676	-1	0.153041	0	0.596468	0.888998	0.0340092	-1	0.216481	0	0.499673	0.0443194	0.258339	-1	0.18051	0.21426	0.000216
24	ADAMTS7	11173	0.189508	0.159581	0.983223	0.145193	0.000955	0.358404	0.999998	1e-06	0.999998	0.00196207	0.999998	0.00130804	0	0.619359	0	0.500327	0	0.512099	0	0.500327	0	0.596468	0.800926	0.0457816	-1	0.216481	0	0.499673	0.533455	0.156311	0	0.506867	0.228608	0.000347
25	MYO7A	4647	0.999929	0.000654	1	0.0503597	0.971109	0.0143885	0.150098	0.0634402	0.738816	0.0359712	0.162444	0.0333551	1	0.00850229	0	0.500327	0	0.512099	0	0.500327	0.509879	0.0667103	0.962277	0.0228908	-1	0.216481	0	0.499673	0.705722	0.122302	0	0.506867	0.529841	0.000349
26	CRIPAK	285464	0.0432273	0.189012	0.996161	0.117724	0.0720683	0.283846	0.999998	1e-06	0.999998	0.00196207	0.999998	0.00130804	0	0.619359	0	0.500327	-1	0.223676	-1	0.153041	0	0.596468	0	0.614781	-1	0.216481	0	0.499673	0	0.629169	-1	0.18051	0.145529	0.000437
27	ATAD2	29028	0.611129	0.0732505	1	0.0510137	0.0184935	0.320471	0.999998	1e-06	0.999998	0.00196207	0	0.516678	0.496148	0.159581	0	0.500327	0	0.512099	-1	0.153041	0.217796	0.151079	0.695986	0.0608241	0	0.504905	0	0.499673	0.181175	0.258339	-1	0.18051	0.315911	0.000446
28	ELMOD1	55531	0.417546	0.102027	1	0.0510137	0.14937	0.244604	0.999998	1e-06	0.556681	0.0477436	0.999998	0.00130804	0	0.619359	0	0.500327	-1	0.223676	-1	0.153041	0	0.596468	0.702899	0.06017	0	0.504905	0	0.499673	0	0.629169	-1	0.18051	0.295731	0.000454
29	DOCK10	55619	0.337184	0.144539	1	0.0510137	0.00358301	0.358404	0.999998	1e-06	0.999998	0.00196207	0	0.516678	0	0.619359	0	0.500327	-1	0.223676	-1	0.153041	0	0.596468	0.974785	0.0196207	-1	0.216481	0	0.499673	0.591391	0.141269	-1	0.18051	0.314085	0.000463
30	STK19	8859	0.615796	0.0699804	0.370103	0.300196	0.0194075	0.320471	0.999998	1e-06	0.999998	0.00196207	0.999998	0.00130804	0	0.619359	0	0.500327	0	0.512099	-1	0.153041	0	0.596468	0	0.614781	0	0.504905	0	0.499673	0.524877	0.156965	-1	0.18051	0.189814	0.000493
31	CHD3	1107	0.809643	0.028777	1	0.0510137	0.504375	0.127534	0.999998	1e-06	0.999998	0.00196207	0	0.516678	0.768376	0.101373	0	0.500327	-1	0.223676	-1	0.153041	0	0.596468	0.075064	0.204055	0	0.504905	0	0.499673	0	0.629169	-1	0.18051	0.315589	0.0005
32	TNIK	23043	0.859464	0.0183126	0.999822	0.0804447	0.270311	0.220405	0.999998	1e-06	0.226497	0.0712884	0	0.516678	0	0.619359	0	0.500327	-1	0.223676	-1	0.153041	0.668653	0.0346632	0.96537	0.0222368	0	0.504905	0	0.499673	0.753448	0.1138	0	0.506867	0.412096	0.000538
33	LGR5	8549	0.0430685	0.249182	0.745809	0.253761	0.558439	0.12034	0.999998	1e-06	0.177889	0.0830608	0.999998	0.00130804	0.52893	0.149771	0	0.500327	-1	0.223676	0	0.500327	0.619302	0.0457816	0.689319	0.0627861	0	0.504905	0	0.499673	0	0.629169	0	0.506867	0.316279	0.00056
34	AFF4	27125	0.0432273	0.189012	0.856643	0.217789	0.380988	0.188358	0.999998	1e-06	0.00878561	0.151079	0.999998	0.00130804	0.147686	0.238718	0	0.500327	-1	0.223676	-1	0.153041	0.289075	0.13015	0	0.614781	-1	0.216481	0	0.499673	0.47379	0.16416	-1	0.18051	0.304145	0.000561
35	KRTAP4-3	85290	0	0.659254	0.0992553	0.315893	0.681825	0.0909091	0.999998	1e-06	0.999998	0.00196207	0.999998	0.00130804	0	0.619359	0	0.500327	-1	0.223676	-1	0.153041	0	0.596468	-1	0.426422	-1	0.216481	0	0.499673	0	0.629169	-1	0.18051	0.142597	0.000561
36	USP40	55230	0.01	0.277959	0.288826	0.302812	0	0.678875	0.999998	1e-06	0.999998	0.00196207	0.999998	0.00130804	0	0.619359	0	0.500327	0	0.512099	0	0.500327	0.147809	0.159581	0.075064	0.204055	-1	0.216481	0	0.499673	0.0877844	0.258339	-1	0.18051	0.0969622	0.000595
37	MMS19	64210	0.848711	0.0196207	0.983803	0.144539	0.569459	0.119686	0.999998	1e-06	0.999998	0.00196207	0	0.516678	0.815881	0.088947	0	0.500327	-1	0.223676	-1	0.153041	0	0.596468	0	0.614781	0	0.504905	0	0.499673	0.0552278	0.258339	-1	0.18051	0.339407	0.000629
38	COL6A6	131873	0	0.659254	0.375432	0.300196	0.0269521	0.320471	0.999998	1e-06	0.999998	0.00196207	0.0869784	0.0333551	0	0.619359	0	0.500327	-1	0.223676	-1	0.153041	0.217796	0.151079	0.895562	0.0327011	-1	0.216481	0	0.499673	0	0.629169	-1	0.18051	0.218518	0.000666
39	TNPO2	30000	0.337114	0.144539	0.557081	0.280576	0.0194075	0.320471	0.999998	1e-06	0.999998	0.00196207	0.999998	0.00130804	0.698163	0.118378	0	0.500327	0	0.512099	0	0.500327	0.366529	0.109876	0	0.614781	0	0.504905	0	0.499673	0	0.629169	0	0.506867	0.186531	0.000673
40	TMEM131	23505	0	0.659254	0	0.660562	0.0001	0.358404	0.999998	1e-06	0.999998	0.00196207	0.999998	0.00130804	0.125044	0.238718	0	0.500327	-1	0.223676	-1	0.153041	0	0.596468	0	0.614781	-1	0.216481	0	0.499673	0.189562	0.258339	-1	0.18051	0.0887782	0.000695
41	NBEAL1	65065	0	0.659254	0	0.660562	0	0.678875	0.999998	1e-06	0.999998	0.00196207	0.999998	0.00130804	0	0.619359	0	0.500327	-1	0.223676	-1	0.153041	0	0.596468	0.697559	0.06017	-1	0.216481	0	0.499673	0	0.629169	-1	0.18051	0.0775066	0.000733
42	KCNA7	3743	0.01	0.277959	0.99996	0.0706344	0.51283	0.12688	0.999998	1e-06	0.999998	0.00196207	0	0.516678	0.441451	0.166122	0	0.500327	0.562926	0.0117724	0	0.500327	0	0.596468	-1	0.426422	-1	0.216481	0	0.499673	0	0.629169	-1	0.18051	0.268495	0.000754
43	NUP160	23279	0.0431663	0.229562	0.973974	0.155003	0.624631	0.102027	0.999998	1e-06	0.999998	0.00196207	0	0.516678	0.843994	0.0797907	0	0.500327	-1	0.223676	-1	0.153041	0.219782	0.147155	0	0.614781	0	0.504905	0	0.499673	0.366404	0.209287	-1	0.18051	0.324017	0.000784
44	RBM23	55147	0.043137	0.230216	0.245241	0.308698	0.0194075	0.320471	0.999998	1e-06	0.999998	0.00196207	0.999998	0.00130804	0.332365	0.189666	0	0.500327	0	0.512099	-1	0.153041	0	0.596468	0	0.614781	0	0.504905	0	0.499673	0	0.629169	-1	0.18051	0.114016	0.000798
45	C9orf84	158401	0	0.659254	0	0.660562	0	0.678875	0.999998	1e-06	0.999998	0.00196207	0.999998	0.00130804	0	0.619359	0	0.500327	-1	0.223676	-1	0.153041	0.353498	0.111838	-1	0.426422	-1	0.216481	0	0.499673	0	0.629169	-1	0.18051	0.0441873	0.000806
46	MYCBP2	23077	0.736299	0.0470896	0.998199	0.11053	0.619265	0.102027	0.999998	1e-06	0.430037	0.0555919	0	0.516678	0.763906	0.103336	0	0.500327	0	0.512099	-1	0.153041	0.219782	0.147155	0.425217	0.10726	0	0.504905	0	0.499673	0.786928	0.107914	-1	0.18051	0.429555	0.000811
47	OR6C68	403284	0.01	0.277959	0.802351	0.229562	0.00096	0.358404	0.999998	1e-06	0.999998	0.00196207	0	0.516678	0	0.619359	0	0.500327	-1	0.223676	-1	0.153041	-1	0.47809	-1	0.426422	-1	0.216481	-1	0.425768	0.999998	0.0058862	-1	0.18051	0.15612	0.000817
48	ABL2	27	0.983801	0.00196207	1	0.0510137	0.641896	0.100065	0.999998	1e-06	0.00878561	0.151079	0	0.516678	0.0584829	0.238718	0	0.500327	0	0.512099	-1	0.153041	0	0.596468	0.415843	0.109222	0	0.504905	0	0.499673	0.191891	0.258339	-1	0.18051	0.305727	0.000855
49	MON1B	22879	0.0432273	0.189012	0.0708138	0.317201	0.00096	0.358404	0.999998	1e-06	0.999998	0.00196207	0.999998	0.00130804	0	0.619359	0	0.500327	-1	0.223676	-1	0.153041	0	0.596468	0	0.614781	0	0.504905	0	0.499673	0	0.629169	-1	0.18051	0.0340314	0.000881
50	LRRIQ3	127255	0	0.659254	0	0.660562	0	0.678875	0.999998	1e-06	0.999998	0.00196207	0.999998	0.00130804	0.474314	0.160889	0	0.500327	-1	0.223676	-1	0.153041	0	0.596468	0	0.614781	-1	0.216481	0	0.499673	0	0.629169	-1	0.18051	0.0765228	0.00101629
51	KLHDC4	54758	0.0432273	0.189012	0	0.660562	0	0.678875	0.999998	1e-06	0.999998	0.00196207	0.999998	0.00130804	0	0.619359	0	0.500327	-1	0.223676	-1	0.153041	0	0.596468	0	0.614781	-1	0.216481	0	0.499673	0	0.629169	-1	0.18051	0.00480304	0.00105024
52	CWF19L2	143884	0.01	0.277959	0	0.660562	0	0.678875	0.999998	1e-06	0.999998	0.00196207	0.999998	0.00130804	0	0.619359	0	0.500327	0	0.512099	-1	0.153041	0	0.596468	0.075064	0.204055	-1	0.216481	0	0.499673	0	0.629169	-1	0.18051	0.0085064	0.00108976
53	OR6C76	390326	0.01	0.277959	0.802351	0.229562	0.00096	0.358404	0.999998	1e-06	0.999998	0.00196207	0	0.516678	0	0.619359	0	0.500327	-1	0.223676	0	0.500327	-1	0.47809	-1	0.426422	-1	0.216481	-1	0.425768	0.999998	0.0058862	-1	0.18051	0.133817	0.00121314
54	LRCH3	84859	0	0.659254	0	0.660562	0.00096	0.358404	0.999998	1e-06	0.999998	0.00196207	0.999998	0.00130804	0.17355	0.238718	0	0.500327	0	0.512099	-1	0.153041	0	0.596468	0	0.614781	-1	0.216481	0	0.499673	0	0.629169	-1	0.18051	0.0447571	0.00123377
55	ZNF717	100131827	0.0431094	0.236102	0.774296	0.251145	0.0194075	0.320471	0.999998	1e-06	0.999998	0.00196207	0	0.516678	0	0.619359	0	0.500327	-1	0.223676	0	0.500327	0	0.596468	0	0.614781	-1	0.216481	-1	0.425768	0.999998	0.0058862	-1	0.18051	0.11804	0.00138529
56	CHD9	80205	0.611129	0.0732505	0.812736	0.228254	0.0867025	0.279267	0.999998	1e-06	0.999998	0.00196207	0	0.516678	0	0.619359	0	0.500327	0	0.512099	-1	0.153041	0.190244	0.153041	0.237908	0.143885	0	0.504905	0	0.499673	0.0464547	0.258339	-1	0.18051	0.204232	0.00148741
57	LRRC43	254050	0	0.659254	0	0.660562	0	0.678875	0.999998	1e-06	0.999998	0.00196207	0.999998	0.00130804	0	0.619359	0	0.500327	-1	0.223676	-1	0.153041	0	0.596468	0	0.614781	-1	0.216481	0	0.499673	0	0.629169	-1	0.18051	0	0.0015866
58	PRB2	653247	0	0.659254	0	0.660562	0.0001	0.358404	0.999998	1e-06	0.999998	0.00196207	0	0.516678	0	0.619359	0	0.500327	-1	0.223676	-1	0.153041	0	0.596468	-1	0.426422	-1	0.216481	0	0.499673	0.999998	0.0058862	-1	0.18051	0.00125	0.0017516
59	MYBBP1A	10514	0.244666	0.150425	0.998322	0.108568	0.243415	0.222368	0.999998	1e-06	0.0684819	0.10399	0	0.516678	0.950556	0.0503597	0	0.500327	-1	0.223676	-1	0.153041	0.122051	0.18051	0.593432	0.0732505	0	0.504905	0	0.499673	0	0.629169	-1	0.18051	0.307445	0.00190772
60	BRDT	676	0.108222	0.17724	0.930442	0.181818	0.0194075	0.320471	0.999998	1e-06	0.0001	0.151079	0.999998	0.00130804	0	0.619359	0	0.500327	0	0.512099	-1	0.153041	0	0.596468	0.560437	0.0791367	0	0.504905	0	0.499673	0	0.629169	-1	0.18051	0.148547	0.00193907
61	PI4KA	5297	0.615796	0.0699804	0.80658	0.228908	0.596333	0.114454	0.999998	1e-06	0.0842317	0.10399	0	0.516678	0.545464	0.148463	0	0.500327	0	0.512099	-1	0.153041	0	0.596468	0	0.614781	-1	0.216481	0	0.499673	0.99873	0.0189666	-1	0.18051	0.359523	0.00203584
62	SBNO1	55206	0	0.659254	0.610621	0.267495	0	0.678875	0.999998	1e-06	0.999998	0.00196207	0.999998	0.00130804	0	0.619359	0	0.500327	-1	0.223676	-1	0.153041	0	0.596468	0	0.614781	0	0.504905	-1	0.425768	0	0.629169	0	0.506867	0.0781423	0.00206965
63	SYT15	83849	-1	0.395683	0.999998	0.0542838	0.000957	0.358404	0.999998	1e-06	0.999998	0.00196207	0	0.516678	0	0.619359	0	0.500327	-1	0.223676	-1	0.153041	0	0.596468	0.266369	0.137345	-1	0.216481	0	0.499673	0	0.629169	-1	0.18051	0.0371625	0.00208089
64	NDOR1	27158	0.349486	0.140615	0.927185	0.183126	0.270311	0.220405	0.999998	1e-06	0.999998	0.00196207	0	0.516678	0.0584829	0.238718	0	0.500327	0	0.512099	-1	0.153041	0	0.596468	0	0.614781	-1	0.216481	0	0.499673	0.0553409	0.258339	-1	0.18051	0.209944	0.00220487
65	FAM92B	339145	0	0.659254	0	0.660562	0	0.678875	0.999998	1e-06	0.999998	0.00196207	0.999998	0.00130804	0	0.619359	0	0.500327	-1	0.223676	-1	0.153041	0	0.596468	0	0.614781	-1	0.216481	0	0.499673	0	0.629169	0	0.506867	0	0.00222044
66	MEGF11	84465	0	0.659254	0.848579	0.220405	0.120384	0.279267	0.999998	1e-06	0.0001	0.151079	0.999998	0.00130804	0.125628	0.238718	0	0.500327	0	0.512099	-1	0.153041	0	0.596468	0.215568	0.149771	0	0.504905	0	0.499673	0	0.629169	-1	0.18051	0.154013	0.00272418
67	PTPRS	5802	0.0430604	0.262263	0.682166	0.260301	0.142504	0.244604	0.999998	1e-06	0.177889	0.0830608	0	0.516678	0.266872	0.202747	0	0.500327	0	0.512099	-1	0.153041	0.452954	0.0824068	0.79202	0.0470896	0	0.504905	0	0.499673	0.172002	0.258339	-1	0.18051	0.295736	0.00300128
68	USP24	23358	0.01	0.277959	0.288826	0.302812	0	0.678875	0.999998	1e-06	0.709717	0.0385873	0.999998	0.00130804	0.508742	0.156311	0	0.500327	-1	0.223676	0	0.500327	0	0.596468	0	0.614781	0	0.504905	0	0.499673	0	0.629169	-1	0.18051	0.175261	0.00302
69	KIR2DL3	3804	0.0432273	0.189012	0.0198362	0.321125	0.123566	0.279267	0.999998	1e-06	0.999998	0.00196207	0	0.516678	0	0.619359	0	0.500327	-1	0.223676	-1	0.153041	0	0.596468	-1	0.426422	0	0.504905	0	0.499673	0.131566	0.258339	-1	0.18051	0.0898308	0.00379673
70	OTOP3	347741	0.0432273	0.189012	0	0.660562	0.0001	0.358404	0.999998	1e-06	0.0001	0.151079	0.999998	0.00130804	0	0.619359	0	0.500327	0	0.512099	-1	0.153041	0	0.596468	-1	0.426422	-1	0.216481	-1	0.425768	0	0.629169	-1	0.18051	0.00702526	0.00385372
71	SLC9B1	150159	0.01	0.277959	0.947918	0.17397	0.00096	0.358404	0.999998	1e-06	0.999998	0.00196207	0	0.516678	0	0.619359	0	0.500327	-1	0.223676	-1	0.153041	0	0.596468	0	0.614781	-1	0.216481	0	0.499673	0	0.629169	-1	0.18051	0.101459	0.00434872
72	PARP4	143	0.337411	0.144539	0.922916	0.184434	0.504375	0.127534	0.999998	1e-06	0.0001	0.151079	0	0.516678	0.0936705	0.238718	0	0.500327	-1	0.223676	-1	0.153041	0.340828	0.1138	0.268313	0.137345	0	0.504905	0	0.499673	0	0.629169	0	0.506867	0.225653	0.00506134
73	PAXIP1	22976	0.0432273	0.189012	0.999903	0.0752126	0.163424	0.244604	0.0366439	0.0765206	0.999998	0.00196207	0.999998	0.00130804	0.127661	0.238718	0	0.500327	-1	0.223676	-1	0.153041	0.303126	0.126226	0.2233	0.148463	0	0.504905	0	0.499673	0.0742059	0.258339	0	0.506867	0.232916	0.00544734
74	COL5A2	1290	0.414802	0.105298	0.995958	0.118378	0.360239	0.194899	0.901167	0.0196207	0.00878561	0.151079	0.263927	0.0333551	0.129392	0.238718	0	0.500327	0	0.512099	-1	0.153041	0.979808	0.00261609	0.963942	0.0222368	0	0.504905	0	0.499673	0.659409	0.132112	0	0.506867	0.445683	0.00587762
75	HTR3C	170572	0.01	0.277959	0.723623	0.254415	0.00096	0.358404	0.999998	1e-06	0.999998	0.00196207	0	0.516678	0	0.619359	0	0.500327	-1	0.223676	-1	0.153041	0	0.596468	-1	0.426422	-1	0.216481	0	0.499673	0	0.629169	0	0.506867	0.0891639	0.00602273
76	TEP1	7011	0.426899	0.0987574	0.82541	0.22433	0.159993	0.244604	0.999998	1e-06	0.0001	0.151079	0	0.516678	0.125628	0.238718	0	0.500327	-1	0.223676	-1	0.153041	0.370616	0.105952	0	0.614781	0	0.504905	0	0.499673	0.433545	0.186396	0	0.506867	0.240685	0.0062417
77	SLC4A9	83697	0.675364	0.0614781	0.749181	0.253761	0.119607	0.279267	0.999998	1e-06	0.0001	0.151079	0	0.516678	0	0.619359	0	0.500327	0	0.512099	-1	0.153041	0	0.596468	0.317932	0.129496	-1	0.216481	0	0.499673	0.198305	0.258339	-1	0.18051	0.221667	0.00659898
78	DNAH11	8701	0.80717	0.029431	1	0.0510137	0.735614	0.0725965	0.898894	0.0196207	0.999948	0.00261609	0.999998	0.00130804	0	0.619359	0	0.500327	0	0.512099	0	0.500327	0	0.596468	0	0.614781	0	0.504905	0	0.499673	0.0553409	0.258339	0	0.506867	0.323212	0.00837785
79	KIF7	374654	0.914994	0.00981033	0.860441	0.217789	0.568796	0.119686	0.944719	0.0156965	0.919463	0.0215827	0.999998	0.00130804	0	0.619359	0	0.500327	-1	0.223676	0	0.500327	0	0.596468	0	0.614781	-1	0.216481	0	0.499673	0.286145	0.222368	0	0.506867	0.389428	0.0110273
80	ANKRD26	22852	0.0432273	0.189012	0.999997	0.0568999	0.832072	0.0503597	0.215211	0.058208	0.877402	0.0248528	0.999998	0.00130804	0.353499	0.188358	0	0.500327	-1	0.223676	-1	0.153041	0	0.596468	0.075064	0.204055	0	0.504905	0	0.499673	0	0.629169	0	0.506867	0.309664	0.0132155
81	CELSR3	1951	0.362767	0.130804	0.996944	0.11707	0.00096	0.358404	0.999998	1e-06	0.0684819	0.10399	0	0.516678	0.0635759	0.238718	0	0.500327	0	0.512099	0	0.500327	0	0.596468	0	0.614781	0	0.504905	0	0.499673	0.289985	0.222368	-1	0.18051	0.174611	0.0133501
82	ATXN3	4287	0.52176	0.089601	0.996965	0.11707	0.8772	0.0392413	0.663269	0.0340092	0.0001	0.151079	0	0.516678	0.996299	0.0261609	0	0.500327	-1	0.223676	-1	0.153041	0.545452	0.0627861	0.542624	0.0830608	0	0.504905	0	0.499673	0.374448	0.207979	0	0.506867	0.427099	0.0164091
83	ZMYND15	84225	0.343495	0.143231	0.921517	0.185088	0.0194075	0.320471	0.000134	0.0837148	0.999998	0.00196207	0.999998	0.00130804	0	0.619359	0	0.500327	0	0.512099	0	0.500327	0	0.596468	0.212787	0.149771	0	0.504905	0	0.499673	0.0464547	0.258339	-1	0.18051	0.144821	0.0206989
84	ABCA4	24	0.775248	0.0379333	1	0.0510137	0.856439	0.0470896	0.0605937	0.0765206	0.999998	0.00196207	0	0.516678	0.487628	0.159581	0	0.500327	0	0.512099	0	0.500327	0	0.596468	0.075064	0.204055	0	0.504905	0	0.499673	0.892228	0.0824068	0	0.506867	0.310986	0.0218912
85	CDH23	64072	0.412859	0.106606	0.999998	0.0542838	0.627457	0.100719	0.000524	0.0837148	0.978307	0.0137345	0	0.516678	0.976961	0.0425114	0	0.500327	0	0.512099	-1	0.153041	0	0.596468	0.822591	0.0431655	0	0.504905	0	0.499673	0.272323	0.224984	0	0.506867	0.369988	0.0276822
86	ZFHX3	463	0.438551	0.0935252	0.999989	0.0621321	0.285808	0.216481	0.012482	0.0824068	0.0842317	0.10399	0.999998	0.00130804	0.457578	0.166122	0	0.500327	0	0.512099	0	0.500327	0	0.596468	0.398038	0.114454	0	0.504905	0	0.499673	0.450748	0.166122	0	0.506867	0.274731	0.027824
87	WDR72	256764	0	0.659254	0	0.660562	0	0.678875	0.000524	0.0837148	0.999998	0.00196207	0.999998	0.00130804	0	0.619359	0	0.500327	-1	0.223676	0	0.500327	0	0.596468	0.456215	0.100719	-1	0.216481	0	0.499673	0.06822	0.258339	0	0.506867	0.0616909	0.0414526
88	GCNT2	2651	0.01	0.277959	0.999967	0.0706344	0.362349	0.194245	0.000524	0.0837148	0.0374333	0.10399	0	0.516678	0.216145	0.238718	0	0.500327	0	0.512099	-1	0.153041	0.41967	0.0922171	0.928974	0.0268149	0	0.504905	0	0.499673	0.987929	0.0372793	0	0.506867	0.309054	0.0415614
89	DNAH5	1767	0.80717	0.029431	1	0.0510137	0.735614	0.0725965	0.640019	0.0353172	0.999811	0.00261609	0	0.516678	0	0.619359	0	0.500327	0	0.512099	0	0.500327	0	0.596468	0	0.614781	0	0.504905	0	0.499673	0.0553409	0.258339	0	0.506867	0.293751	0.0537378
90	ANO6	196527	0.688652	0.058208	0.999966	0.0706344	0.0496536	0.285808	0.012044	0.0824068	0.0684819	0.10399	0	0.516678	0.0936705	0.238718	0	0.500327	-1	0.223676	-1	0.153041	0.217796	0.151079	0.133679	0.19032	-1	0.216481	0	0.499673	0.0443194	0.258339	0	0.506867	0.242381	0.0619267
91	GPR98	84059	0.846105	0.0202747	0.999336	0.0974493	0.0496536	0.285808	0.0610034	0.0765206	0.0001	0.151079	0	0.516678	0.746509	0.105298	0	0.500327	-1	0.223676	0	0.500327	0	0.596468	0.51248	0.087639	0	0.504905	0	0.499673	0.496896	0.163506	0	0.506867	0.293799	0.0781206
92	MUC5B	727897	0.0432273	0.189012	0.338489	0.301504	0.132223	0.279267	0.741877	0.028123	0.638943	0.0418574	0	0.516678	0	0.619359	0	0.500327	-1	0.223676	0	0.500327	0	0.596468	0.453317	0.102027	-1	0.216481	0	0.499673	0.315562	0.219751	0	0.506867	0.261741	0.139196
